# Supplementary material for: The Gut Microbiome of the Asiatic Toad ( Bufo gargarizans ) Reflects Environmental Changes and Human Activities
Source: Ecol Evol. 2025 May 7;15(5):e71394. doi: 10.1002/ece3.71394 (PMC12058643; doi:10.1002/ece3.71394)
Supplement: Supplementary file 4 — Table S1. The summary of information of Bufo gargarizans . Table S2. Quality control data of metagenomic sequencing for all samples in this study. Table S3. The information of metagenomic data after quality control. Table S4. Detailed description of the functional pathway. Table S5. The information on MAGs. Table S6. Public genomic data of Citrobacter portucalensis based on RefSeq. Table S7. The ARGs of MAG numbered DJY2_bin.15 (Citrobacter portucalensis). Table S8. The ARGs associated with beta‐lactam antibiotics of 13 MAGs belonged to Enterobacteriaceae. [file ECE3-15-e71394-s002.xlsx]

## Sheet: Table descriptions
Table S1 The summary of information of Bufo gargarizans.
Table S2 Quality control data of metagenomic sequencing for all samples in this study.
Table S3 The information of metagenomic data after quality control.
Table S4 Detailed description of the functional pathway.
Table S5 The information of MAGs.
Table S6 Public genomic data of Citrobacter portucalensis based on RefSeq.
Table S7 The ARGs of MAG numbered DJY2_bin.15(Citrobacter portucalensis）
Table S8 The ARGs associated with beta-lactam antibiotics of 13 MAGs belonged to Enterobacteriaceae

## Sheet: Table S1
Table S1 The summary of information of Bufo gargarizans
Sample ID	Group	Sampling site	Longitude	Latitude	Sampling date
KD1	Wild	Kangding City, Autonomous Prefecture of Garze, Sichuan Province	101.97	29.95	2021.07.18
KD2	Wild	Kangding City, Autonomous Prefecture of Garze, Sichuan Province	101.97	29.95	2021.07.18
KD3	Wild	Kangding City, Autonomous Prefecture of Garze, Sichuan Province	101.97	29.95	2021.07.18
ML1	Wild	Tibetan Autonomous County of Muli, Liangshan Yi Autonomous Prefecture, Sichuan Province	100.54	28.44	2022.05.29
ML2	Wild	Tibetan Autonomous County of Muli, Liangshan Yi Autonomous Prefecture, Sichuan Province	100.54	28.44	2022.05.29
ML3	Wild	Tibetan Autonomous County of Muli, Liangshan Yi Autonomous Prefecture, Sichuan Province	100.54	28.44	2022.05.29
ML4	Wild	Tibetan Autonomous County of Muli, Liangshan Yi Autonomous Prefecture, Sichuan Province	100.54	28.44	2022.05.29
DJY1	Transition	Dujiangyan City, Sichuan Province	103.62	31	2022.07.19
DJY2	Transition	Dujiangyan City, Sichuan Province	103.62	31	2022.07.19
DJY3	Transition	Dujiangyan City, Sichuan Province	103.62	31	2022.07.19
JA1	City	Shuangliu district, Chengdu City, Sichuan Province	104	30.56	2021.07.24
JA2	City	Shuangliu district, Chengdu City, Sichuan Province	104	30.56	2021.07.24
JA3	City	Shuangliu district, Chengdu City, Sichuan Province	104	30.56	2021.07.24
DH1	City	Jinjiang district, Chengdu City, Sichuan Province	104.09	30.62	2021.08.12
DH2	City	Jinjiang district, Chengdu City, Sichuan Province	104.09	30.62	2021.08.12
DH3	City	Jinjiang district, Chengdu City, Sichuan Province	104.09	30.62	2021.08.12

## Sheet: Table S2
Table S2 Quality control data of metagenomic sequencing for all samples in this study
Samples	Library	Raw Reads	Clean Reads	Raw Base(G)	Clean Base(G)	Effective Rate(%)	Error Rate(%)	Q20(%)	Q30(%)	GC Content(%)
KD1	FDME210262594-1r	71058794	67660782	10.66	10.15	95.22	0.03	97.09	93	46.14
KD2	FDSW210262595-1r	70193456	69361826	10.53	10.4	98.82	0.03	97.39	92.97	47.86
KD3	FDSW210262596-1r	67972022	66093678	10.2	9.91	97.24	0.03	97.15	92.68	43.11
ML1	FDSW220228305-2r	34409618	34314998	5.16	5.15	99.73	0.03	97.01	91.78	40.61
ML2	FDSW220228301-2r	39478030	39366628	5.92	5.9	99.72	0.03	96.69	91.06	41.62
ML3	FDSW220228293-2r	37237098	37150414	5.59	5.57	99.77	0.03	96.96	91.65	42.39
ML4	FDSW220228300-2r	38108132	37901970	5.72	5.69	99.46	0.03	96.66	91.02	39.3
DJY1	FDSW220228307-2r	36812538	36648428	5.52	5.5	99.55	0.03	96.82	91.33	38.4
DJY2	FDSW220228308-2r	36731540	36608246	5.51	5.49	99.66	0.03	96.8	91.41	39.08
DJY3	FDME220228309-1r	34314412	34196164	5.15	5.13	99.66	0.03	97.4	92.89	49.42
JA1	FDSW210262598-1r	71100472	70792418	10.67	10.62	99.57	0.03	97.87	93.83	44.96
JA2	FDSW210262600-1r	70868244	70548724	10.63	10.58	99.55	0.03	97.84	93.64	41.77
JA3	FDSW210262601-2r	71138816	70770518	10.67	10.62	99.48	0.03	97.83	93.84	48.63
DH1	FDSW220098023-1r	90721680	90245688	13.61	13.54	99.48	0.03	96.84	91.34	43.66
DH2	FDSW220098024-1r	66955716	66566046	10.04	9.98	99.42	0.03	96.78	91.19	40.76
DH3	FDSW220098025-1r	83698716	81184638	12.55	12.18	97	0.03	97.46	92.56	31.7

## Sheet: Table S3
Table S3 The information of metagenomic data after quality control
Samples	Number of reads	Total sequence length(bp)	Number of contigs	Total contig length(bp)	Average contig length(bp)	Maximum contig length(bp)
KD1	60918314	9137747100	450621	295398678	655	183524
KD2	64384670	9657700500	189281	298531477	1577	1070831
KD3	60725082	9108762300	162244	187413583	1155	412311
ML1	32145134	4821770100	87323	163509721	1872	382407
ML2	36430356	5464553400	91505	164544237	1798	419529
ML3	34567108	5185066200	111185	187738910	1688	752967
ML4	35112020	5266803000	108531	140772643	1297	632658
DJY1	34088336	5113250400	110357	168172779	1523	701045
DJY2	34075210	5111281500	269171	282216228	1048	644144
DJY3	32042666	4806399900	72144	92778664	1286	748062
JA1	67014890	10052233500	206772	359846825	1740	851311
JA2	66887914	10033187100	178550	267495364	1498	797260
JA3	66689460	10003419000	216097	332456960	1538	601959
DH1	83308808	12496321200	251337	352239161	1401	630358
DH2	61288388	9193258200	152927	230941481	1510	488816
DH3	77281822	11592273300	240809	215855172	896	706577

## Sheet: Table S4
Table S4 Detailed description of the functional pathway
ID	Description
POLYAMSYN-PWY	superpathway of polyamine biosynthesis I
ARG+POLYAMINE-SYN	superpathway of arginine and polyamine biosynthesis
PWY-5972	stearate biosynthesis I(animals)
PWY-821	superpathway of sulfur amino acid biosynthesis(Saccharomyces cerevisiae)
PWY-5345	superpathway of L-methionine biosynthesis(by sulfhydrylation)
PWY-5918	superpathway of heme b biosynthesis from glutamate
DENOVOPURINE2-PWY	superpathway of purine nucleotides de novo biosynthesis II
PWY-5971	palmitate biosynthesisII(type II fatty acid synthase)
PWY-1861	formaldehyde assimilation II(assimilatory RuMP Cycle)
PWY4LZ-257	superpathway of fermentation(Chlamydomonas reinhardtii)
PWY-5464	superpathway of cytosolic glycolysis (plants), pyruvate dehydrogenase and TCA cycle
PWY-8190	L-glutamate degradation XI(reductive Stickland reaction)
GLYCOLYSIS-TCA-GLYOX-BYPASS	superpathway of glycolysis, pyruvate dehydrogenase, TCA, and glyoxylate bypass
PWY-561	superpathway of glyoxylate cycle and fatty acid degradation
TCA-GLYOX-BYPASS	superpathway of glyoxylate bypass and TCA
HCAMHPDEG-PWY	3-phenylpropanoate and 3-(3-hydroxyphenyl)propanoate degradation to 2-hydroxypentadienoate
PWY-6690	cinnamate and 3-hydroxycinnamate degradation to 2-oxopent-4-enoate
PWY-7238	sucrose biosynthesis II
PWY0-1277	3-phenylpropanoate and 3-(3-hydroxyphenyl)propanoate degradation
PWY-5367	petroselinate biosynthesis
HISDEG-PWY	L-histidine degradation I
PWY-5659	GDP-mannose biosynthesis
GLUCARGALACTSUPER-PWY	superpathway of D-glucarate and D-galactarate degradation
GALACTARDEG-PWY	D-galactarate degradation I
PWY-7013	(S)-propane-1,2-diol degradation
PWY-7323	superpathway of GDP-mannose-derived O-antigen building blocks biosynthesis
PWY-6731	starch degradation III
REDCITCYC	TCA cycle VI(Helicobacter)
DTDPRHAMSYN-PWY	dTDP-β-L-rhamnose biosynthesis

## Sheet: Table S5
Table S5 The information of MAGs
MAGs	Completeness	Contamination	Genome size (bp)	Classification
ML1_bin.1	79.9	1.2	1437158	d__Bacteria;p__Bacteroidota;c__Bacteroidia;o__Bacteroidales;f__Rikenellaceae;g__Mucinivorans;s__
ML1_bin.10	93.4	0	2263143	d__Bacteria;p__Firmicutes;c__Bacilli;o__Erysipelotrichales;f__Erysipelotrichaceae;g__Dielma;s__
ML1_bin.12	96.77	0.81	2859143	d__Bacteria;p__Actinobacteriota;c__Coriobacteriia;o__Coriobacteriales;f__Eggerthellaceae;g__Gordonibacter;s__
ML1_bin.15	91.43	0.14	2264124	d__Bacteria;p__Firmicutes;c__Bacilli;o__Erysipelotrichales;f__Erysipelotrichaceae;g__RGIG1896;s__
ML1_bin.16	95.51	1.2	2743713	d__Bacteria;p__Firmicutes_C;c__Negativicutes;o__Acidaminococcales;f__Succinispiraceae;g__;s__
ML1_bin.17	86.17	1.74	1891784	d__Bacteria;p__Verrucomicrobiota;c__Verrucomicrobiae;o__Verrucomicrobiales;f__Akkermansiaceae;g__Akkermansia;s__
ML1_bin.19	87.14	5.19	2871899	d__Bacteria;p__Firmicutes_A;c__Clostridia;o__Lachnospirales;f__Lachnospiraceae;g__Clostridium_Q;s__
ML1_bin.2	90.27	0	1864165	d__Bacteria;p__Firmicutes_A;c__Clostridia;o__Oscillospirales;f__Butyricicoccaceae;g__;s__
ML1_bin.22	89.27	0.89	2749664	d__Bacteria;p__Firmicutes_A;c__Clostridia;o__Oscillospirales;f__Oscillospiraceae;g__Pseudoflavonifractor;s__
ML1_bin.26	76.83	1.28	3070713	d__Bacteria;p__Bacteroidota;c__Bacteroidia;o__Bacteroidales;f__Tannerellaceae;g__Parabacteroides;s__
ML1_bin.27	93.96	9.14	5713698	d__Bacteria;p__Firmicutes_A;c__Clostridia;o__Lachnospirales;f__Lachnospiraceae;g__Muricomes;s__
ML1_bin.28	75.82	0.67	1302796	d__Bacteria;p__Firmicutes_A;c__Clostridia;o__Oscillospirales;f__Oscillospiraceae;g__;s__
ML1_bin.31	92.53	0.8	1608545	d__Archaea;p__Methanobacteriota;c__Methanobacteria;o__Methanobacteriales;f__Methanobacteriaceae;g__;s__
ML1_bin.36	98.23	1.06	2506195	d__Bacteria;p__Firmicutes_A;c__Clostridia;o__Peptostreptococcales;f__Anaerovoracaceae;g__Emergencia;s__
ML1_bin.38	94.3	0.67	2300303	d__Bacteria;p__Firmicutes_A;c__Clostridia;o__Oscillospirales;f__Oscillospiraceae;g__;s__
ML1_bin.4	86.81	2.2	1271522	d__Bacteria;p__Proteobacteria;c__Alphaproteobacteria;o__UBA3830;f__UBA3830;g__;s__
ML1_bin.41	96.31	0.67	2360365	d__Bacteria;p__Firmicutes_A;c__Clostridia;o__Oscillospirales;f__Acutalibacteraceae;g__;s__
ML1_bin.43	91.14	0.63	3443493	d__Bacteria;p__Firmicutes_A;c__Clostridia;o__Lachnospirales;f__Lachnospiraceae;g__;s__
ML1_bin.44	94.34	2.2	2620119	d__Bacteria;p__Firmicutes;c__Bacilli;o__Erysipelotrichales;f__Coprobacillaceae;g__;s__
ML1_bin.45	95.24	0.95	2134058	d__Bacteria;p__Firmicutes;c__Bacilli;o__Erysipelotrichales;f__Erysipelotrichaceae;g__;s__
ML1_bin.47	90	0.27	1952625	d__Bacteria;p__Spirochaetota;c__Brachyspirae;o__Brachyspirales;f__Brachyspiraceae;g__;s__
ML1_bin.5	96.8	6.4	2307746	d__Bacteria;p__Spirochaetota;c__Brachyspirae;o__Brachyspirales;f__Brachyspiraceae;g__;s__
ML1_bin.50	98.25	8.77	3060259	d__Bacteria;p__Firmicutes;c__Bacilli;o__Erysipelotrichales;f__Erysipelotrichaceae;g__Amedibacillus;s__
ML1_bin.6	90.01	0	904868	d__Bacteria;p__Proteobacteria;c__Alphaproteobacteria;o__UBA3830;f__UBA3830;g__;s__
ML1_bin.8	72.41	0	2754516	d__Bacteria;p__Bacteroidota;c__Bacteroidia;o__Bacteroidales;f__Bacteroidaceae;g__Bacteroides;s__
ML2_bin.1	73.07	8.62	1410144	d__Bacteria;p__Firmicutes_A;c__Clostridia;o__TANB77;f__CAG-508;g__Merdicola;s__
ML2_bin.10	83.97	2.95	2308665	d__Bacteria;p__Firmicutes_A;c__Clostridia;o__Lachnospirales;f__Lachnospiraceae;g__Clostridium_Q;s__
ML2_bin.11	89.37	0.96	2156347	d__Bacteria;p__Firmicutes_A;c__Clostridia;o__Oscillospirales;f__Ruminococcaceae;g__Fimivivens;s__
ML2_bin.13	92.41	3.16	3109637	d__Bacteria;p__Firmicutes_A;c__Clostridia;o__Lachnospirales;f__Lachnospiraceae;g__CHH4-2;s__
ML2_bin.14	99.41	0.3	3649407	d__Bacteria;p__Desulfobacterota_I;c__Desulfovibrionia;o__Desulfovibrionales;f__Desulfovibrionaceae;g__;s__
ML2_bin.15	90.42	0.98	3974872	d__Bacteria;p__Proteobacteria;c__Gammaproteobacteria;o__Enterobacterales;f__Enterobacteriaceae;g__Hafnia;s__Hafnia alvei
ML2_bin.20	85.54	2.01	2382733	d__Bacteria;p__Firmicutes_A;c__Clostridia;o__Oscillospirales;f__Ruminococcaceae;g__Anaerotruncus;s__
ML2_bin.22	80.19	0	3125439	d__Bacteria;p__Firmicutes;c__Bacilli;o__Erysipelotrichales;f__Erysipelotrichaceae;g__NSJ-61;s__
ML2_bin.24	95.3	0.67	2972508	d__Bacteria;p__Firmicutes_A;c__Clostridia;o__Oscillospirales;f__Ruminococcaceae;g__UBA866;s__
ML2_bin.25	85.51	0.96	3721920	d__Bacteria;p__Bacteroidota;c__Bacteroidia;o__Bacteroidales;f__Tannerellaceae;g__Parabacteroides_B;s__
ML2_bin.3	87.5	0.83	1887228	d__Bacteria;p__Firmicutes_A;c__Clostridia;o__Christensenellales;f__DTU072;g__;s__
ML2_bin.31	95.3	2.91	2482124	d__Bacteria;p__Firmicutes_A;c__Clostridia;o__Oscillospirales;f__Ruminococcaceae;g__UBA866;s__
ML2_bin.32	97.93	0	1741923	d__Bacteria;p__Bacteroidota;c__Bacteroidia;o__Bacteroidales;f__Rikenellaceae;g__Mucinivorans;s__
ML2_bin.34	97.47	3.64	4026129	d__Bacteria;p__Firmicutes_A;c__Clostridia;o__Lachnospirales;f__Lachnospiraceae;g__SZUA-378;s__
ML2_bin.35	76.05	1.18	1244615	d__Bacteria;p__Desulfobacterota_I;c__Desulfovibrionia;o__Desulfovibrionales;f__Desulfovibrionaceae;g__;s__
ML2_bin.36	79.91	1.69	816415	d__Bacteria;p__Firmicutes;c__Bacilli;o__Mycoplasmatales;f__Mycoplasmoidaceae;g__Mycoplasma_L;s__
ML2_bin.39	85.09	0	2403593	d__Bacteria;p__Firmicutes;c__Bacilli;o__Erysipelotrichales;f__Coprobacillaceae;g__;s__
ML2_bin.40	91.85	2.94	3341047	d__Bacteria;p__Firmicutes_A;c__Clostridia;o__Lachnospirales;f__Lachnospiraceae;g__Hungatella_A;s__
ML2_bin.43	94.8	2.55	5243611	d__Bacteria;p__Bacteroidota;c__Bacteroidia;o__Bacteroidales;f__Bacteroidaceae;g__Bacteroides;s__
ML2_bin.44	95.66	8.05	3172481	d__Bacteria;p__Firmicutes_A;c__Clostridia;o__Oscillospirales;f__Ruminococcaceae;g__Anaerotruncus;s__
ML2_bin.6	95.07	8.86	5265237	d__Bacteria;p__Firmicutes_A;c__Clostridia;o__Lachnospirales;f__Lachnospiraceae;g__Clostridium_Q;s__
ML2_bin.7	73.08	2.66	2700362	d__Bacteria;p__Firmicutes_A;c__Clostridia;o__Lachnospirales;f__Lachnospiraceae;g__;s__
ML2_bin.8	97.99	0.67	2459626	d__Bacteria;p__Firmicutes_A;c__Clostridia;o__Oscillospirales;f__Ruminococcaceae;g__Hydrogenoanaerobacterium;s__
ML3_bin.1	96.75	0.89	3350089	d__Bacteria;p__Desulfobacterota_I;c__Desulfovibrionia;o__Desulfovibrionales;f__Desulfovibrionaceae;g__;s__
ML3_bin.17	87.74	0.94	1847359	d__Bacteria;p__Firmicutes;c__Bacilli;o__Erysipelotrichales;f__Erysipelotrichaceae;g__Breznakia;s__
ML3_bin.19	98.11	0	2581468	d__Bacteria;p__Firmicutes;c__Bacilli;o__Erysipelotrichales;f__Coprobacillaceae;g__;s__
ML3_bin.21	98.42	0.29	3693501	d__Bacteria;p__Firmicutes_A;c__Clostridia;o__Lachnospirales;f__Lachnospiraceae;g__Clostridium_Q;s__
ML3_bin.27	81	0.29	3839835	d__Bacteria;p__Proteobacteria;c__Gammaproteobacteria;o__Enterobacterales;f__Enterobacteriaceae;g__Hafnia;s__Hafnia alvei
ML3_bin.3	89.34	3.77	1740294	d__Bacteria;p__Bacteroidota;c__Bacteroidia;o__Bacteroidales;f__Rikenellaceae;g__Tidjanibacter;s__
ML3_bin.31	98.11	5.56	5506982	d__Bacteria;p__Bacteroidota;c__Bacteroidia;o__Bacteroidales;f__Tannerellaceae;g__Parabacteroides;s__
ML3_bin.32	98.66	0.67	2828895	d__Bacteria;p__Firmicutes_A;c__Clostridia;o__Oscillospirales;f__Ruminococcaceae;g__Hydrogenoanaerobacterium;s__
ML3_bin.37	79.11	3.96	5181794	d__Bacteria;p__Bacteroidota;c__Bacteroidia;o__Bacteroidales;f__Bacteroidaceae;g__Bacteroides;s__
ML3_bin.41	85.14	9.9	2994424	d__Bacteria;p__Firmicutes_A;c__Clostridia;o__Oscillospirales;f__Oscillospiraceae;g__Pseudoflavonifractor;s__
ML3_bin.7	79.72	0	840573	d__Bacteria;p__Firmicutes;c__Bacilli;o__Mycoplasmatales;f__Mycoplasmoidaceae;g__Mycoplasma_L;s__
ML3_bin.8	95.4	0.99	4106433	d__Bacteria;p__Firmicutes_A;c__Clostridia;o__Lachnospirales;f__Lachnospiraceae;g__Kineothrix;s__
ML3_bin.9	95.28	0	2319684	d__Bacteria;p__Firmicutes;c__Bacilli;o__Erysipelotrichales;f__Erysipelotrichaceae;g__Dielma;s__
ML4_bin.11	90.95	0	2645858	d__Bacteria;p__Bacteroidota;c__Bacteroidia;o__Bacteroidales;f__UBA932;g__Egerieousia;s__
ML4_bin.14	83.28	0.69	3993459	d__Bacteria;p__Firmicutes_A;c__Clostridia;o__Lachnospirales;f__Lachnospiraceae;g__;s__
ML4_bin.18	99.26	1.12	5305660	d__Bacteria;p__Bacteroidota;c__Bacteroidia;o__Bacteroidales;f__Bacteroidaceae;g__Phocaeicola;s__
ML4_bin.19	84.14	0	1854886	d__Bacteria;p__Firmicutes_A;c__Clostridia;o__Oscillospirales;f__Butyricicoccaceae;g__Agathobaculum;s__
ML4_bin.22	76.51	0	1660699	d__Bacteria;p__Firmicutes_A;c__Clostridia;o__Oscillospirales;f__Ruminococcaceae;g__UBA866;s__
ML4_bin.23	96.86	0.59	3279876	d__Bacteria;p__Desulfobacterota_I;c__Desulfovibrionia;o__Desulfovibrionales;f__Desulfovibrionaceae;g__Mailhella;s__
ML4_bin.26	97.4	1.1	3405461	d__Bacteria;p__Desulfobacterota_I;c__Desulfovibrionia;o__Desulfovibrionales;f__Desulfovibrionaceae;g__;s__
ML4_bin.27	97.33	0.89	3274747	d__Bacteria;p__Desulfobacterota_I;c__Desulfovibrionia;o__Desulfovibrionales;f__Desulfovibrionaceae;g__;s__
ML4_bin.6	97.28	0.68	2331234	d__Bacteria;p__Verrucomicrobiota;c__Verrucomicrobiae;o__Verrucomicrobiales;f__Akkermansiaceae;g__Akkermansia;s__
DJY1_bin.10	96.24	0	2629303	d__Bacteria;p__Firmicutes_A;c__Clostridia;o__Oscillospirales;f__Ruminococcaceae;g__JAGPHI01;s__
DJY1_bin.12	92.45	0	1860137	d__Bacteria;p__Firmicutes;c__Bacilli;o__Erysipelotrichales;f__Erysipelotrichaceae;g__Breznakia;s__
DJY1_bin.16	73.17	1.13	1154729	d__Bacteria;p__Firmicutes_A;c__Clostridia;o__Christensenellales;f__;g__;s__
DJY1_bin.18	96.94	0	2232551	d__Bacteria;p__Verrucomicrobiota;c__Verrucomicrobiae;o__Verrucomicrobiales;f__Akkermansiaceae;g__Akkermansia;s__
DJY1_bin.19	91.14	3.02	3018841	d__Bacteria;p__Firmicutes_A;c__Clostridia;o__Oscillospirales;f__Ruminococcaceae;g__Anaerotruncus;s__
DJY1_bin.2	99.62	0.09	3241004	d__Bacteria;p__Bacteroidota;c__Bacteroidia;o__Bacteroidales;f__CHK158-818;g__Gallibacteroides;s__
DJY1_bin.20	87.22	0.48	2495755	d__Bacteria;p__Bacteroidota;c__Bacteroidia;o__Bacteroidales;f__UBA932;g__Egerieousia;s__
DJY1_bin.21	71.72	0	2935545	d__Bacteria;p__Bacteroidota;c__Bacteroidia;o__Bacteroidales;f__Bacteroidaceae;g__Bacteroides;s__
DJY1_bin.25	75.52	1.03	3171037	d__Bacteria;p__Proteobacteria;c__Gammaproteobacteria;o__Enterobacterales;f__Enterobacteriaceae;g__Citrobacter;s__Citrobacter portucalensis
DJY1_bin.26	94.74	0	2104276	d__Bacteria;p__Bacteroidota;c__Bacteroidia;o__Bacteroidales;f__Rikenellaceae;g__Mucinivorans;s__
DJY1_bin.28	96.6	0	2227580	d__Bacteria;p__Verrucomicrobiota;c__Verrucomicrobiae;o__Verrucomicrobiales;f__Akkermansiaceae;g__Akkermansia;s__
DJY1_bin.3	98.54	1.14	2364706	d__Bacteria;p__Firmicutes;c__Bacilli;o__Erysipelotrichales;f__Erysipelotrichaceae;g__Dielma;s__
DJY1_bin.30	97.36	0.86	1869617	d__Bacteria;p__Deferribacterota;c__Deferribacteres;o__Deferribacterales;f__Mucispirillaceae;g__;s__
DJY1_bin.36	95.3	0.67	2438232	d__Bacteria;p__Firmicutes_A;c__Clostridia;o__Oscillospirales;f__Oscillospiraceae;g__UBA2658;s__
DJY1_bin.38	98.11	0	1475758	d__Bacteria;p__Firmicutes;c__Bacilli;o__Erysipelotrichales;f__Erysipelotrichaceae;g__;s__
DJY1_bin.42	100	0.47	1933464	d__Bacteria;p__Firmicutes;c__Bacilli;o__Erysipelotrichales;f__Erysipelotrichaceae;g__;s__
DJY1_bin.43	89.27	2.72	2887041	d__Bacteria;p__Verrucomicrobiota;c__Verrucomicrobiae;o__Verrucomicrobiales;f__Akkermansiaceae;g__;s__
DJY1_bin.45	96.31	1.2	1869808	d__Bacteria;p__Bacteroidota;c__Bacteroidia;o__Bacteroidales;f__Rikenellaceae;g__Alistipes;s__
DJY1_bin.46	95.97	0	1816788	d__Bacteria;p__Firmicutes_A;c__Clostridia;o__Oscillospirales;f__Ruminococcaceae;g__UBA866;s__
DJY1_bin.8	100	0	2151861	d__Bacteria;p__Firmicutes;c__Bacilli;o__Erysipelotrichales;f__Coprobacillaceae;g__;s__
DJY2_bin.1	97.75	3.37	3382377	d__Bacteria;p__Fusobacteriota;c__Fusobacteriia;o__Fusobacteriales;f__Fusobacteriaceae;g__Fusobacterium_A;s__
DJY2_bin.11	97.17	1.42	1971268	d__Bacteria;p__Firmicutes;c__Bacilli;o__Erysipelotrichales;f__Erysipelotrichaceae;g__Breznakia;s__
DJY2_bin.12	98.07	0.8	4585477	d__Bacteria;p__Proteobacteria;c__Gammaproteobacteria;o__Enterobacterales;f__Enterobacteriaceae;g__Hafnia;s__Hafnia proteus
DJY2_bin.14	92.13	0	1444391	d__Bacteria;p__Firmicutes;c__Bacilli;o__RF39;f__UBA660;g__Fimihabitans;s__
DJY2_bin.15	98.45	2.18	5125049	d__Bacteria;p__Proteobacteria;c__Gammaproteobacteria;o__Enterobacterales;f__Enterobacteriaceae;g__Citrobacter;s__Citrobacter portucalensis
DJY2_bin.19	72.87	0	1736907	d__Bacteria;p__Proteobacteria;c__Alphaproteobacteria;o__RF32;f__CAG-239;g__Scatacola_A;s__
DJY2_bin.2	73.25	2.24	1482742	d__Bacteria;p__Firmicutes_A;c__Clostridia;o__TANB77;f__CAG-508;g__;s__
DJY2_bin.21	86.25	4.72	2602967	d__Bacteria;p__Firmicutes;c__Bacilli;o__Erysipelotrichales;f__Erysipelotrichaceae;g__;s__
DJY2_bin.22	86.39	7.53	2330015	d__Bacteria;p__Bacteroidota;c__Bacteroidia;o__Bacteroidales;f__Rikenellaceae;g__Alistipes;s__
DJY2_bin.23	97.3	0.54	3482914	d__Bacteria;p__Proteobacteria;c__Gammaproteobacteria;o__Enterobacterales;f__Enterobacteriaceae;g__Plesiomonas;s__Plesiomonas shigelloides
DJY2_bin.26	92.01	6.51	2265235	d__Bacteria;p__Firmicutes;c__Bacilli;o__Erysipelotrichales;f__Erysipelotrichaceae;g__Dielma;s__
DJY2_bin.28	93.82	1.12	1350633	d__Bacteria;p__Firmicutes;c__Bacilli;o__RF39;f__UBA660;g__MGBC162581;s__
DJY2_bin.31	96.08	0.89	2500202	d__Bacteria;p__Firmicutes_A;c__Clostridia;o__Oscillospirales;f__Acutalibacteraceae;g__Fimenecus;s__
DJY2_bin.4	100	1.89	1909824	d__Bacteria;p__Firmicutes;c__Bacilli;o__Erysipelotrichales;f__Erysipelotrichaceae;g__Traorella;s__
DJY2_bin.5	70.72	6.29	1749753	d__Bacteria;p__Firmicutes_A;c__Clostridia;o__TANB77;f__CAG-465;g__CAG-465;s__
DJY2_bin.7	94.63	1.34	2073523	d__Bacteria;p__Firmicutes_A;c__Clostridia;o__Oscillospirales;f__Oscillospiraceae;g__UBA2658;s__
DJY2_bin.8	99.06	3.77	2817899	d__Bacteria;p__Firmicutes;c__Bacilli;o__Erysipelotrichales;f__Erysipelotrichaceae;g__;s__
DJY2_bin.9	95.97	0.67	2398547	d__Bacteria;p__Firmicutes_A;c__Clostridia;o__Oscillospirales;f__Acutalibacteraceae;g__;s__
DJY3_bin.1	98.37	0	3580598	d__Bacteria;p__Proteobacteria;c__Gammaproteobacteria;o__Enterobacterales;f__Enterobacteriaceae;g__Morganella;s__Morganella morganii
DJY3_bin.12	70.68	0.89	1607495	d__Bacteria;p__Firmicutes_A;c__Clostridia;o__Oscillospirales;f__Ruminococcaceae;g__Fimivivens;s__
DJY3_bin.13	92.8	0	1546860	d__Archaea;p__Methanobacteriota;c__Methanobacteria;o__Methanobacteriales;f__Methanobacteriaceae;g__;s__
DJY3_bin.14	88.75	0	2782559	d__Bacteria;p__Verrucomicrobiota;c__Verrucomicrobiae;o__Verrucomicrobiales;f__Akkermansiaceae;g__Akkermansia;s__
DJY3_bin.23	80.37	1.56	4614317	d__Bacteria;p__Bacteroidota;c__Bacteroidia;o__Bacteroidales;f__Bacteroidaceae;g__Bacteroides;s__
DJY3_bin.25	98.65	0.58	3991263	d__Bacteria;p__Bacteroidota;c__Bacteroidia;o__Bacteroidales;f__Tannerellaceae;g__Parabacteroides_B;s__
DJY3_bin.3	96.88	0.48	2331929	d__Bacteria;p__Bacteroidota;c__Bacteroidia;o__Bacteroidales;f__Rikenellaceae;g__Alistipes;s__
DJY3_bin.4	80.76	2.91	2136066	d__Bacteria;p__Firmicutes_A;c__Clostridia;o__Oscillospirales;f__Oscillospiraceae;g__Pseudoflavonifractor;s__
DJY3_bin.5	75.27	0.93	1408357	d__Bacteria;p__Firmicutes_A;c__Clostridia;o__TANB77;f__CAG-465;g__;s__
DJY3_bin.9	98.88	0.79	3727568	d__Bacteria;p__Desulfobacterota_I;c__Desulfovibrionia;o__Desulfovibrionales;f__Desulfovibrionaceae;g__;s__
DH1_bin.10	89.23	1.42	3486266	d__Bacteria;p__Firmicutes_A;c__Clostridia;o__Lachnospirales;f__Lachnospiraceae;g__Hungatella_A;s__
DH1_bin.11	82.55	0.94	2685066	d__Bacteria;p__Firmicutes;c__Bacilli;o__Erysipelotrichales;f__Coprobacillaceae;g__Coprobacillus;s__
DH1_bin.14	98.29	1.12	2479174	d__Bacteria;p__Bacteroidota;c__Bacteroidia;o__Bacteroidales;f__Rikenellaceae;g__Alistipes;s__
DH1_bin.15	98.88	2.25	3040451	d__Bacteria;p__Fusobacteriota;c__Fusobacteriia;o__Fusobacteriales;f__Fusobacteriaceae;g__Fusobacterium_A;s__Fusobacterium_A ulcerans
DH1_bin.16	95.13	3.32	3459061	d__Bacteria;p__Firmicutes_A;c__Clostridia;o__Clostridiales;f__Clostridiaceae;g__Clostridium;s__
DH1_bin.18	92.72	2.06	3587904	d__Bacteria;p__Firmicutes_A;c__Clostridia;o__Lachnospirales;f__Lachnospiraceae;g__MGBC165282;s__
DH1_bin.20	81.81	1.57	1736875	d__Bacteria;p__Firmicutes_A;c__Clostridia;o__TANB77;f__CAG-508;g__RGIG8482;s__
DH1_bin.22	97.96	0.68	2354573	d__Bacteria;p__Verrucomicrobiota;c__Verrucomicrobiae;o__Verrucomicrobiales;f__Akkermansiaceae;g__Akkermansia;s__
DH1_bin.24	94.3	0.34	2654455	d__Bacteria;p__Firmicutes_A;c__Clostridia;o__Oscillospirales;f__Ruminococcaceae;g__UBA866;s__
DH1_bin.30	92.78	1.84	3529861	d__Bacteria;p__Desulfobacterota_I;c__Desulfovibrionia;o__Desulfovibrionales;f__Desulfovibrionaceae;g__;s__
DH1_bin.33	91.68	1.01	2625950	d__Bacteria;p__Firmicutes_A;c__Clostridia;o__Oscillospirales;f__Ruminococcaceae;g__UBA866;s__
DH1_bin.35	90.08	4.01	3243995	d__Bacteria;p__Firmicutes;c__Bacilli;o__Erysipelotrichales;f__Erysipelotrichaceae;g__CAJTFG01;s__
DH1_bin.41	94.3	1.57	3027810	d__Bacteria;p__Firmicutes_A;c__Clostridia;o__Oscillospirales;f__Ruminococcaceae;g__UBA866;s__
DH1_bin.45	92.05	0.79	2615339	d__Bacteria;p__Bacteroidota;c__Bacteroidia;o__Bacteroidales;f__UBA932;g__Egerieousia;s__
DH1_bin.48	88.09	0.65	4516952	d__Bacteria;p__Proteobacteria;c__Gammaproteobacteria;o__Enterobacterales;f__Enterobacteriaceae;g__Citrobacter;s__Citrobacter portucalensis
DH1_bin.50	85.64	1.3	1855677	d__Bacteria;p__Bacteroidota;c__Bacteroidia;o__Bacteroidales;f__Rikenellaceae;g__Mucinivorans;s__
DH1_bin.56	96.64	0	2316334	d__Bacteria;p__Firmicutes_A;c__Clostridia;o__Oscillospirales;f__Ruminococcaceae;g__Ruminiclostridium_E;s__
DH1_bin.57	96.64	0.67	2627823	d__Bacteria;p__Firmicutes_A;c__Clostridia;o__Oscillospirales;f__Acutalibacteraceae;g__Fimenecus;s__
DH1_bin.58	95.14	1.08	3438983	d__Bacteria;p__Proteobacteria;c__Gammaproteobacteria;o__Enterobacterales;f__Enterobacteriaceae;g__Plesiomonas;s__Plesiomonas shigelloides
DH1_bin.59	94.25	2.86	3187640	d__Bacteria;p__Firmicutes_A;c__Clostridia;o__Lachnospirales;f__Lachnospiraceae;g__SZUA-378;s__
DH1_bin.6	73.16	0	3366137	d__Bacteria;p__Firmicutes_A;c__Clostridia;o__Lachnospirales;f__Lachnospiraceae;g__Hungatella_A;s__
DH1_bin.62	99.87	0	2097205	d__Bacteria;p__Bacteroidota;c__Bacteroidia;o__Bacteroidales;f__Rikenellaceae;g__WRDF01;s__
DH1_bin.68	100	2.36	3154172	d__Bacteria;p__Firmicutes;c__Bacilli;o__Erysipelotrichales;f__Erysipelotrichaceae;g__;s__
DH1_bin.7	74.86	0.86	3036069	d__Bacteria;p__Firmicutes_A;c__Clostridia;o__Lachnospirales;f__Lachnospiraceae;g__Kineothrix;s__
DH1_bin.70	85.23	0.22	3820064	d__Bacteria;p__Firmicutes_A;c__Clostridia;o__Lachnospirales;f__Lachnospiraceae;g__;s__
DH1_bin.71	86.34	2.45	1522207	d__Bacteria;p__Firmicutes_A;c__Clostridia;o__TANB77;f__CAG-508;g__RGIG8482;s__
DH1_bin.76	87.24	0.26	2172642	d__Bacteria;p__Bacteroidota;c__Bacteroidia;o__Bacteroidales;f__Rikenellaceae;g__Mucinivorans;s__
DH1_bin.80	84.09	8.28	1898933	d__Bacteria;p__Firmicutes_A;c__Clostridia;o__Oscillospirales;f__Oscillospiraceae;g__;s__
DH1_bin.82	91.46	1.05	2902254	d__Bacteria;p__Firmicutes_A;c__Clostridia;o__Lachnospirales;f__Lachnospiraceae;g__Clostridium_Q;s__
DH1_bin.83	94.25	2.76	3964519	d__Bacteria;p__Firmicutes_A;c__Clostridia;o__Lachnospirales;f__Lachnospiraceae;g__Kineothrix;s__
DH2_bin.10	88.02	1.8	1824897	d__Bacteria;p__Firmicutes_C;c__Negativicutes;o__Acidaminococcales;f__Succinispiraceae;g__;s__
DH2_bin.11	93.53	1.16	3534185	d__Bacteria;p__Firmicutes_A;c__Clostridia;o__Clostridiales;f__Clostridiaceae;g__Clostridium;s__
DH2_bin.12	96.26	0	2535072	d__Bacteria;p__Firmicutes_A;c__Clostridia;o__Oscillospirales;f__Ruminococcaceae;g__JAGPHI01;s__
DH2_bin.13	94.11	0.95	2766400	d__Bacteria;p__Bacteroidota;c__Bacteroidia;o__Bacteroidales;f__Bacteroidaceae;g__;s__
DH2_bin.14	81.29	1.98	1557696	d__Bacteria;p__Firmicutes;c__Bacilli;o__Erysipelotrichales;f__Erysipelotrichaceae;g__;s__
DH2_bin.16	99.19	0.47	2762590	d__Bacteria;p__Firmicutes;c__Bacilli;o__Erysipelotrichales;f__Coprobacillaceae;g__;s__
DH2_bin.18	94.3	0.67	2605786	d__Bacteria;p__Firmicutes_A;c__Clostridia;o__Oscillospirales;f__Acutalibacteraceae;g__UBA1417;s__
DH2_bin.19	99.06	0.94	1823112	d__Bacteria;p__Firmicutes;c__Bacilli;o__Erysipelotrichales;f__Erysipelotrichaceae;g__Breznakia;s__
DH2_bin.22	76.48	4.03	1788638	d__Bacteria;p__Firmicutes_A;c__Clostridia;o__Oscillospirales;f__Oscillospiraceae;g__;s__
DH2_bin.23	89.87	0.75	4583746	d__Bacteria;p__Proteobacteria;c__Gammaproteobacteria;o__Enterobacterales;f__Enterobacteriaceae;g__Citrobacter;s__Citrobacter freundii_E
DH2_bin.26	90.95	0.95	2466992	d__Bacteria;p__Firmicutes;c__Bacilli;o__Erysipelotrichales;f__Erysipelotrichaceae;g__RGIG1896;s__
DH2_bin.35	71.35	1.12	830402	d__Bacteria;p__Firmicutes;c__Bacilli;o__RF39;f__UBA660;g__;s__
DH2_bin.36	95.97	0.67	2478463	d__Bacteria;p__Firmicutes_A;c__Clostridia;o__Oscillospirales;f__Ruminococcaceae;g__UBA866;s__
DH2_bin.38	73.68	0	2764316	d__Bacteria;p__Firmicutes;c__Bacilli;o__Erysipelotrichales;f__Erysipelotrichaceae;g__Amedibacillus;s__
DH2_bin.41	99.91	2.27	2807119	d__Bacteria;p__Firmicutes_C;c__Negativicutes;o__Selenomonadales;f__;g__;s__
DH2_bin.43	97.99	2.01	2463309	d__Bacteria;p__Firmicutes_A;c__Clostridia;o__Oscillospirales;f__Acutalibacteraceae;g__SIG603;s__
DH2_bin.44	94.34	0.94	3202730	d__Bacteria;p__Firmicutes;c__Bacilli;o__Erysipelotrichales;f__Erysipelotrichaceae;g__;s__
DH2_bin.48	97.96	0.68	2462931	d__Bacteria;p__Verrucomicrobiota;c__Verrucomicrobiae;o__Verrucomicrobiales;f__Akkermansiaceae;g__Akkermansia;s__
DH2_bin.5	82.26	1.19	1516333	d__Bacteria;p__Firmicutes_A;c__Clostridia;o__TANB77;f__CAG-508;g__RGIG8482;s__
DH2_bin.56	98.22	0.3	2929934	d__Bacteria;p__Desulfobacterota_I;c__Desulfovibrionia;o__Desulfovibrionales;f__Desulfovibrionaceae;g__;s__
DH2_bin.6	71.65	0.79	2152696	d__Bacteria;p__Firmicutes_A;c__Clostridia;o__Lachnospirales;f__Lachnospiraceae;g__;s__
DH2_bin.61	100	2.25	3533099	d__Bacteria;p__Fusobacteriota;c__Fusobacteriia;o__Fusobacteriales;f__Fusobacteriaceae;g__Fusobacterium_A;s__Fusobacterium_A ulcerans
DH2_bin.63	96.64	0.4	1974218	d__Bacteria;p__Firmicutes_A;c__Clostridia;o__Oscillospirales;f__Ruminococcaceae;g__Ruminiclostridium_E;s__
DH2_bin.8	99.06	0	2159153	d__Bacteria;p__Firmicutes;c__Bacilli;o__Erysipelotrichales;f__Coprobacillaceae;g__;s__
DH3_bin.19	77.46	6.99	1754392	d__Bacteria;p__Firmicutes_A;c__Clostridia;o__TANB77;f__CAG-465;g__;s__
DH3_bin.21	92.23	6.45	3575678	d__Bacteria;p__Firmicutes_A;c__Clostridia;o__Clostridiales;f__Clostridiaceae;g__Clostridium;s__
DH3_bin.22	98.51	0.15	4907184	d__Bacteria;p__Proteobacteria;c__Gammaproteobacteria;o__Enterobacterales;f__Enterobacteriaceae;g__Citrobacter;s__Citrobacter portucalensis
DH3_bin.26	86.73	0	1625516	d__Bacteria;p__Firmicutes;c__Bacilli;o__Erysipelotrichales;f__Erysipelotrichaceae;g__Traorella;s__
DH3_bin.27	78.05	1.89	2402120	d__Bacteria;p__Firmicutes;c__Bacilli;o__Erysipelotrichales;f__Coprobacillaceae;g__;s__
DH3_bin.28	71.03	5.17	1410485	d__Bacteria;p__Firmicutes;c__Bacilli;o__Erysipelotrichales;f__Erysipelotrichaceae;g__Breznakia;s__
DH3_bin.30	84.27	1.36	2084864	d__Bacteria;p__Firmicutes_A;c__Clostridia;o__Oscillospirales;f__Ruminococcaceae;g__JAGPHI01;s__
DH3_bin.7	75.7	6.38	1769850	d__Bacteria;p__Firmicutes_A;c__Clostridia;o__Oscillospirales;f__QAKW01;g__;s__
DH3_bin.8	95.14	5.13	3913330	d__Bacteria;p__Firmicutes_A;c__Clostridia;o__Lachnospirales;f__Lachnospiraceae;g__SZUA-378;s__
KD1_bin.1	93.74	0.34	2948942	d__Bacteria;p__Verrucomicrobiota;c__Verrucomicrobiae;o__Verrucomicrobiales;f__Akkermansiaceae;g__Akkermansia;s__
KD1_bin.2	93.08	0.45	4673079	d__Bacteria;p__Firmicutes_A;c__Clostridia;o__Lachnospirales;f__Lachnospiraceae;g__;s__
KD2_bin.1	94.71	1.44	1824347	d__Bacteria;p__Bacteroidota;c__Bacteroidia;o__Bacteroidales;f__Rikenellaceae;g__Alistipes;s__
KD2_bin.11	89.37	0.57	2606180	d__Bacteria;p__Bacteroidota;c__Bacteroidia;o__Bacteroidales;f__UBA932;g__Egerieousia;s__
KD2_bin.15	96.49	0	3747818	d__Bacteria;p__Bacteroidota;c__Bacteroidia;o__Bacteroidales;f__Marinifilaceae;g__Odoribacter;s__
KD2_bin.18	99.04	0	2258669	d__Bacteria;p__Bacteroidota;c__Bacteroidia;o__Bacteroidales;f__Rikenellaceae;g__WRDF01;s__
KD2_bin.19	95.67	0	2007125	d__Bacteria;p__Bacteroidota;c__Bacteroidia;o__Bacteroidales;f__Rikenellaceae;g__Tidjanibacter;s__
KD2_bin.20	95.98	0.29	3872830	d__Bacteria;p__Firmicutes_A;c__Clostridia;o__Lachnospirales;f__Lachnospiraceae;g__Kineothrix;s__
KD2_bin.21	99.01	0	1987818	d__Bacteria;p__Firmicutes;c__Bacilli;o__Erysipelotrichales;f__Erysipelotrichaceae;g__Breznakia;s__
KD2_bin.24	100	0.94	2364482	d__Bacteria;p__Firmicutes;c__Bacilli;o__Erysipelotrichales;f__Coprobacillaceae;g__;s__
KD2_bin.25	94.63	2.08	2640364	d__Bacteria;p__Firmicutes_A;c__Clostridia;o__Oscillospirales;f__Oscillospiraceae;g__Intestinimonas;s__
KD2_bin.26	91.36	0	2901565	d__Bacteria;p__Verrucomicrobiota;c__Verrucomicrobiae;o__Verrucomicrobiales;f__Akkermansiaceae;g__Akkermansia;s__
KD2_bin.28	92.59	1.24	1654890	d__Bacteria;p__Bacteroidota;c__Bacteroidia;o__Bacteroidales;f__Rikenellaceae;g__Tidjanibacter;s__
KD2_bin.29	79.8	1.02	1826998	d__Bacteria;p__Verrucomicrobiota;c__Verrucomicrobiae;o__Verrucomicrobiales;f__Akkermansiaceae;g__Akkermansia;s__
KD2_bin.33	96.17	0.48	2541093	d__Bacteria;p__Bacteroidota;c__Bacteroidia;o__Bacteroidales;f__Rikenellaceae;g__Rikenella;s__
KD2_bin.34	76.44	2.05	959836	d__Bacteria;p__Firmicutes;c__Bacilli;o__Mycoplasmatales;f__Mycoplasmoidaceae;g__Mycoplasma_L;s__
KD2_bin.35	94.51	0.95	3193633	d__Bacteria;p__Desulfobacterota_I;c__Desulfovibrionia;o__Desulfovibrionales;f__Desulfovibrionaceae;g__;s__
KD2_bin.37	70.49	2.1	1338795	d__Bacteria;p__Firmicutes_A;c__Clostridia;o__TANB77;f__CAG-465;g__;s__
KD2_bin.43	84.47	2.91	2821256	d__Bacteria;p__Firmicutes_A;c__Clostridia;o__Oscillospirales;f__Oscillospiraceae;g__NSJ-62;s__
KD2_bin.45	92.7	2.25	1563477	d__Bacteria;p__Firmicutes;c__Bacilli;o__RF39;f__UBA660;g__;s__
KD2_bin.47	84.7	1.06	1727584	d__Bacteria;p__Firmicutes_A;c__Clostridia;o__TANB77;f__CAG-508;g__Merdicola;s__
KD2_bin.48	93.57	0.95	4240318	d__Bacteria;p__Firmicutes_A;c__Clostridia;o__Lachnospirales;f__Lachnospiraceae;g__Clostridium_Q;s__
KD2_bin.5	93.65	0	1279097	d__Bacteria;p__Proteobacteria;c__Alphaproteobacteria;o__RF32;f__CAG-239;g__CAAFZY01;s__
KD2_bin.52	94.74	0	2068592	d__Bacteria;p__Bacteroidota;c__Bacteroidia;o__Bacteroidales;f__Rikenellaceae;g__Mucinivorans;s__
KD2_bin.54	99.06	0	2324756	d__Bacteria;p__Firmicutes;c__Bacilli;o__Erysipelotrichales;f__Erysipelotrichaceae;g__Dielma;s__
KD2_bin.55	92.44	3.19	3121010	d__Bacteria;p__Firmicutes_A;c__Clostridia;o__Oscillospirales;f__Oscillospiraceae;g__Pseudoflavonifractor;s__
KD2_bin.57	96.55	8.62	2419318	d__Bacteria;p__Firmicutes_A;c__Clostridia;o__Peptostreptococcales;f__Anaerovoracaceae;g__Emergencia;s__
KD2_bin.65	97.96	1.36	3481540	d__Bacteria;p__Verrucomicrobiota;c__Verrucomicrobiae;o__Verrucomicrobiales;f__Akkermansiaceae;g__;s__
KD2_bin.68	81.15	0.94	2254373	d__Bacteria;p__Firmicutes;c__Bacilli;o__Erysipelotrichales;f__Erysipelotrichaceae;g__;s__
KD2_bin.69	88.75	0.68	3336395	d__Bacteria;p__Firmicutes_A;c__Clostridia;o__Oscillospirales;f__Ruminococcaceae;g__Fournierella;s__
KD2_bin.7	93.96	2.35	2168424	d__Bacteria;p__Firmicutes_A;c__Clostridia;o__Oscillospirales;f__Oscillospiraceae;g__UBA2658;s__
KD2_bin.74	91.28	0.78	2176099	d__Bacteria;p__Firmicutes_A;c__Clostridia;o__Oscillospirales;f__Ruminococcaceae;g__Hydrogenoanaerobacterium;s__
KD2_bin.75	95.62	0.96	2413526	d__Bacteria;p__Bacteroidota;c__Bacteroidia;o__Bacteroidales;f__Rikenellaceae;g__Alistipes;s__
KD3_bin.1	80.2	1.58	2422362	d__Bacteria;p__Firmicutes_A;c__Clostridia;o__Lachnospirales;f__Lachnospiraceae;g__Clostridium_Q;s__
KD3_bin.16	98.66	1.01	2832357	d__Bacteria;p__Firmicutes_A;c__Clostridia;o__Oscillospirales;f__Ruminococcaceae;g__Hydrogenoanaerobacterium;s__
KD3_bin.2	95.3	0.22	2638324	d__Bacteria;p__Firmicutes_A;c__Clostridia;o__Oscillospirales;f__Ruminococcaceae;g__Fimivivens;s__
KD3_bin.21	72.16	0	1593139	d__Bacteria;p__Desulfobacterota_I;c__Desulfovibrionia;o__Desulfovibrionales;f__Desulfovibrionaceae;g__;s__
KD3_bin.23	97.4	0.47	3727508	d__Bacteria;p__Bacteroidota;c__Bacteroidia;o__Bacteroidales;f__Bacteroidaceae;g__Bacteroides;s__
KD3_bin.24	96.62	0.63	3469677	d__Bacteria;p__Firmicutes_A;c__Clostridia;o__Lachnospirales;f__Lachnospiraceae;g__;s__
KD3_bin.27	95.7	4.43	6745636	d__Bacteria;p__Bacteroidota;c__Bacteroidia;o__Bacteroidales;f__Bacteroidaceae;g__Bacteroides;s__
KD3_bin.28	94.3	6.69	3277096	d__Bacteria;p__Firmicutes_A;c__Clostridia;o__Oscillospirales;f__Oscillospiraceae;g__Pseudoflavonifractor;s__
KD3_bin.29	96.84	1.2	2635938	d__Bacteria;p__Firmicutes_C;c__Negativicutes;o__Acidaminococcales;f__Succinispiraceae;g__;s__
KD3_bin.3	95.13	9.51	3425235	d__Bacteria;p__Firmicutes_A;c__Clostridia;o__Lachnospirales;f__Lachnospiraceae;g__Hungatella_A;s__
KD3_bin.30	97.28	0.68	2360853	d__Bacteria;p__Verrucomicrobiota;c__Verrucomicrobiae;o__Verrucomicrobiales;f__Akkermansiaceae;g__Akkermansia;s__
KD3_bin.39	95.58	0.86	1915196	d__Bacteria;p__Deferribacterota;c__Deferribacteres;o__Deferribacterales;f__Mucispirillaceae;g__;s__
KD3_bin.40	98.46	0	4609769	d__Bacteria;p__Bacteroidota;c__Bacteroidia;o__Bacteroidales;f__Tannerellaceae;g__Parabacteroides_B;s__
KD3_bin.41	89.8	1.26	1932200	d__Bacteria;p__Firmicutes_A;c__Clostridia;o__Christensenellales;f__UBA3700;g__;s__
JA1_bin.10	93.29	4.03	2797872	d__Bacteria;p__Firmicutes_A;c__Clostridia;o__Oscillospirales;f__Oscillospiraceae;g__Intestinimonas;s__
JA1_bin.100	93.26	1.12	1098399	d__Bacteria;p__Firmicutes;c__Bacilli;o__RFN20;f__CAG-288;g__CAG-345;s__
JA1_bin.13	99.52	0	2152984	d__Bacteria;p__Bacteroidota;c__Bacteroidia;o__Bacteroidales;f__Rikenellaceae;g__Mucinivorans;s__
JA1_bin.15	96.8	0.4	2287578	d__Bacteria;p__Spirochaetota;c__Brachyspirae;o__Brachyspirales;f__Brachyspiraceae;g__;s__
JA1_bin.16	99.52	0.14	2405164	d__Bacteria;p__Bacteroidota;c__Bacteroidia;o__Bacteroidales;f__Rikenellaceae;g__Alistipes;s__
JA1_bin.17	98.82	0.69	3373714	d__Bacteria;p__Desulfobacterota_I;c__Desulfovibrionia;o__Desulfovibrionales;f__Desulfovibrionaceae;g__;s__
JA1_bin.18	81.94	1.32	1971683	d__Bacteria;p__Firmicutes_A;c__Clostridia;o__UBA1381;f__UBA9506;g__;s__
JA1_bin.19	95.25	0	3722949	d__Bacteria;p__Bacteroidota;c__Bacteroidia;o__Bacteroidales;f__Marinifilaceae;g__Odoribacter;s__
JA1_bin.2	78.39	6.17	1933638	d__Bacteria;p__Bacteroidota;c__Bacteroidia;o__Bacteroidales;f__Rikenellaceae;g__WRDF01;s__
JA1_bin.21	98.77	0.96	2655497	d__Bacteria;p__Bacteroidota;c__Bacteroidia;o__Bacteroidales;f__Rikenellaceae;g__Avirikenella;s__
JA1_bin.23	93.96	0	2419758	d__Bacteria;p__Firmicutes_A;c__Clostridia;o__Oscillospirales;f__Butyricicoccaceae;g__;s__
JA1_bin.24	90.42	0.96	1963360	d__Bacteria;p__Bacteroidota;c__Bacteroidia;o__Bacteroidales;f__Rikenellaceae;g__WRDF01;s__
JA1_bin.25	82.85	1.44	2279418	d__Bacteria;p__Bacteroidota;c__Bacteroidia;o__Bacteroidales;f__Rikenellaceae;g__Alistipes;s__
JA1_bin.26	96.19	0.51	2158158	d__Bacteria;p__Bacteroidota;c__Bacteroidia;o__Bacteroidales;f__Rikenellaceae;g__WRDF01;s__
JA1_bin.27	85.46	1.01	2073096	d__Bacteria;p__Firmicutes_A;c__Clostridia;o__Oscillospirales;f__Ruminococcaceae;g__Fimivivens;s__
JA1_bin.31	89.88	2.35	2846791	d__Bacteria;p__Firmicutes_A;c__Clostridia;o__Oscillospirales;f__Ruminococcaceae;g__Anaerotruncus;s__
JA1_bin.38	86.76	9.63	3373157	d__Bacteria;p__Firmicutes_A;c__Clostridia;o__Lachnospirales;f__Lachnospiraceae;g__;s__
JA1_bin.4	71.81	0.67	2164935	d__Bacteria;p__Firmicutes_A;c__Clostridia;o__Oscillospirales;f__Ruminococcaceae;g__;s__
JA1_bin.40	95.6	0	1674195	d__Archaea;p__Methanobacteriota;c__Methanobacteria;o__Methanobacteriales;f__Methanobacteriaceae;g__;s__
JA1_bin.42	87.81	0.34	1183591	d__Bacteria;p__Firmicutes_A;c__Clostridia;o__Oscillospirales;f__Acutalibacteraceae;g__HGM12814;s__
JA1_bin.43	96.55	1.14	2896147	d__Bacteria;p__Firmicutes_A;c__Clostridia;o__Lachnospirales;f__Lachnospiraceae;g__SZUA-378;s__
JA1_bin.50	87.25	0.18	1993459	d__Bacteria;p__Firmicutes_A;c__Clostridia;o__Oscillospirales;f__Ruminococcaceae;g__UBA866;s__
JA1_bin.51	90.31	1.34	3301592	d__Bacteria;p__Firmicutes_A;c__Clostridia;o__Oscillospirales;f__Oscillospiraceae;g__;s__
JA1_bin.54	90.07	1.12	1775769	d__Bacteria;p__Spirochaetota;c__Brevinematia;o__Brevinematales;f__Brevinemataceae;g__Brevinema;s__
JA1_bin.55	87.89	2.13	2474540	d__Bacteria;p__Firmicutes_A;c__Clostridia;o__Oscillospirales;f__Oscillospiraceae;g__Intestinimonas;s__
JA1_bin.56	85.91	1.68	1879686	d__Bacteria;p__Firmicutes_A;c__Clostridia;o__Lachnospirales;f__Anaerotignaceae;g__Anaerotignum;s__
JA1_bin.57	98.49	0.38	2835803	d__Bacteria;p__Bacteroidota;c__Bacteroidia;o__Bacteroidales;f__CHK158-818;g__Gallibacteroides;s__
JA1_bin.58	94.63	0.67	1638585	d__Bacteria;p__Firmicutes_A;c__Clostridia;o__Oscillospirales;f__Butyricicoccaceae;g__;s__
JA1_bin.59	94.63	0	2219045	d__Bacteria;p__Firmicutes_A;c__Clostridia;o__Oscillospirales;f__Ruminococcaceae;g__UBA866;s__
JA1_bin.6	97.99	1.01	2671507	d__Bacteria;p__Firmicutes_A;c__Clostridia;o__Oscillospirales;f__Acutalibacteraceae;g__UBA1417;s__
JA1_bin.61	97.99	3.69	3202440	d__Bacteria;p__Firmicutes_A;c__Clostridia;o__Lachnospirales;f__Lachnospiraceae;g__;s__
JA1_bin.63	91.73	0.8	2742038	d__Bacteria;p__Firmicutes_A;c__Clostridia;o__Lachnospirales;f__Lachnospiraceae;g__Kineothrix;s__
JA1_bin.64	90.96	0.58	4463400	d__Bacteria;p__Bacteroidota;c__Bacteroidia;o__Bacteroidales;f__Tannerellaceae;g__Parabacteroides;s__
JA1_bin.68	79.31	0.86	6276408	d__Bacteria;p__Bacteroidota;c__Bacteroidia;o__Bacteroidales;f__Bacteroidaceae;g__Bacteroides;s__
JA1_bin.73	82.85	0	1640643	d__Bacteria;p__Firmicutes_A;c__Clostridia;o__Christensenellales;f__MGBC116941;g__MGBC116941;s__
JA1_bin.75	79.37	0.68	1633452	d__Bacteria;p__Verrucomicrobiota;c__Verrucomicrobiae;o__Verrucomicrobiales;f__Akkermansiaceae;g__Akkermansia;s__
JA1_bin.77	97.99	0.67	2136813	d__Bacteria;p__Firmicutes_A;c__Clostridia;o__Oscillospirales;f__Acutalibacteraceae;g__UMGS1071;s__
JA1_bin.78	78.53	2.8	1760153	d__Bacteria;p__Firmicutes_A;c__Clostridia;o__TANB77;f__CAG-508;g__CAG-269;s__
JA1_bin.79	96.17	0	2082760	d__Bacteria;p__Bacteroidota;c__Bacteroidia;o__Bacteroidales;f__Rikenellaceae;g__Mucinivorans;s__
JA1_bin.80	97.7	3.05	3823442	d__Bacteria;p__Firmicutes_A;c__Clostridia;o__Lachnospirales;f__Lachnospiraceae;g__SZUA-378;s__
JA1_bin.83	90.52	8.76	2796715	d__Bacteria;p__Firmicutes_A;c__Clostridia;o__Peptostreptococcales;f__Anaerovoracaceae;g__Emergencia;s__
JA1_bin.88	87.58	0.67	2183327	d__Bacteria;p__Firmicutes_A;c__Clostridia;o__Oscillospirales;f__Oscillospiraceae;g__;s__
JA1_bin.91	91.91	0	1873967	d__Bacteria;p__Bacteroidota;c__Bacteroidia;o__Flavobacteriales;f__UBA1820;g__Merdimorpha;s__
JA1_bin.95	96.21	1.7	5506395	d__Bacteria;p__Bacteroidota;c__Bacteroidia;o__Bacteroidales;f__Bacteroidaceae;g__Bacteroides;s__
JA2_bin.13	96.15	0	2614223	d__Bacteria;p__Desulfobacterota_I;c__Desulfovibrionia;o__Desulfovibrionales;f__Desulfovibrionaceae;g__Bilophila;s__
JA2_bin.19	94.59	3.93	2398965	d__Bacteria;p__Bacteroidota;c__Bacteroidia;o__Bacteroidales;f__Rikenellaceae;g__Alistipes;s__
JA2_bin.21	94.99	2.63	4310291	d__Bacteria;p__Proteobacteria;c__Gammaproteobacteria;o__Enterobacterales;f__Aeromonadaceae;g__Aeromonas;s__
JA2_bin.22	96.9	1.12	4890983	d__Bacteria;p__Bacteroidota;c__Bacteroidia;o__Bacteroidales;f__Bacteroidaceae;g__Bacteroides;s__
JA2_bin.26	76.46	4.85	1578864	d__Bacteria;p__Firmicutes_A;c__Clostridia;o__TANB77;f__CAG-465;g__;s__
JA2_bin.27	97.6	0.08	3893186	d__Bacteria;p__Firmicutes_A;c__Clostridia;o__Lachnospirales;f__Lachnospiraceae;g__Kineothrix;s__
JA2_bin.28	95.81	1.77	3066106	d__Bacteria;p__Firmicutes_A;c__Clostridia;o__Clostridiales;f__Clostridiaceae;g__Clostridium;s__Clostridium sp015234215
JA2_bin.3	83.73	0	1766499	d__Bacteria;p__Bacteroidota;c__Bacteroidia;o__Bacteroidales;f__Rikenellaceae;g__Rikenella;s__
JA2_bin.34	95.52	0.08	3598109	d__Bacteria;p__Desulfobacterota_I;c__Desulfovibrionia;o__Desulfovibrionales;f__Desulfovibrionaceae;g__;s__
JA2_bin.37	93.06	0	1494530	d__Bacteria;p__Firmicutes_A;c__Clostridia;o__Oscillospirales;f__Ruminococcaceae;g__;s__
JA2_bin.39	92.53	1.15	3814155	d__Bacteria;p__Firmicutes_A;c__Clostridia;o__Lachnospirales;f__Lachnospiraceae;g__;s__
JA2_bin.42	96.25	0.99	4055641	d__Bacteria;p__Desulfobacterota_I;c__Desulfovibrionia;o__Desulfovibrionales;f__Desulfovibrionaceae;g__;s__
JA2_bin.48	94.77	0	1777399	d__Bacteria;p__Proteobacteria;c__Gammaproteobacteria;o__Diplorickettsiales;f__Diplorickettsiaceae;g__Aquirickettsiella;s__
JA2_bin.52	95.3	2.35	2952364	d__Bacteria;p__Firmicutes_A;c__Clostridia;o__Oscillospirales;f__Ruminococcaceae;g__UBA866;s__
JA2_bin.53	90.43	0.81	2852835	d__Bacteria;p__Bacteroidota;c__Bacteroidia;o__Bacteroidales;f__Marinifilaceae;g__Odoribacter;s__
JA2_bin.55	85.98	1.43	2788214	d__Bacteria;p__Bacteroidota;c__Bacteroidia;o__Bacteroidales;f__UBA932;g__Egerieousia;s__
JA2_bin.58	99.29	3.71	2523524	d__Bacteria;p__Bacteroidota;c__Bacteroidia;o__Bacteroidales;f__Rikenellaceae;g__Alistipes;s__
JA2_bin.8	83.33	2.59	2947414	d__Bacteria;p__Bacteroidota;c__Bacteroidia;o__Bacteroidales;f__Bacteroidaceae;g__Bacteroides;s__
JA3_bin.13	95.28	0	1401140	d__Bacteria;p__Firmicutes;c__Bacilli;o__Erysipelotrichales;f__Erysipelotrichaceae;g__;s__
JA3_bin.19	93.01	3.47	2929368	d__Bacteria;p__Firmicutes_A;c__Clostridia;o__Oscillospirales;f__Ruminococcaceae;g__UBA866;s__
JA3_bin.22	94.39	0.48	2642466	d__Bacteria;p__Bacteroidota;c__Bacteroidia;o__Bacteroidales;f__Rikenellaceae;g__Alistipes;s__
JA3_bin.24	97.32	0.34	2273765	d__Bacteria;p__Firmicutes_A;c__Clostridia;o__Oscillospirales;f__Ruminococcaceae;g__Ruminiclostridium_E;s__
JA3_bin.27	94.59	1.35	1530188	d__Bacteria;p__Chlamydiota;c__Chlamydiia;o__Chlamydiales;f__Rhabdochlamydiaceae;g__Rhabdochlamydia;s__
JA3_bin.28	75.7	1.12	1588130	d__Bacteria;p__Spirochaetota;c__Brevinematia;o__Brevinematales;f__Brevinemataceae;g__;s__
JA3_bin.29	94.65	0	1889691	d__Bacteria;p__Firmicutes_A;c__Clostridia;o__Christensenellales;f__MGBC116941;g__MGBC116941;s__
JA3_bin.30	82.93	1.35	2257377	d__Bacteria;p__Bacteroidota;c__Bacteroidia;o__Bacteroidales;f__Rikenellaceae;g__Alistipes;s__
JA3_bin.31	92.31	0.07	3184757	d__Bacteria;p__Desulfobacterota_I;c__Desulfovibrionia;o__Desulfovibrionales;f__Desulfovibrionaceae;g__;s__
JA3_bin.33	90.6	0.67	2819094	d__Bacteria;p__Firmicutes_A;c__Clostridia;o__Oscillospirales;f__Ruminococcaceae;g__Hydrogenoanaerobacterium;s__
JA3_bin.34	93.87	1.99	5874601	d__Bacteria;p__Bacteroidota;c__Bacteroidia;o__Bacteroidales;f__Tannerellaceae;g__Parabacteroides;s__
JA3_bin.38	84.2	0.02	1541245	d__Bacteria;p__Firmicutes_A;c__Clostridia;o__Christensenellales;f__;g__;s__
JA3_bin.4	94.74	1.01	1906311	d__Bacteria;p__Firmicutes_A;c__Clostridia;o__Oscillospirales;f__Oscillospiraceae;g__Evtepia;s__
JA3_bin.40	99.05	0	2056225	d__Bacteria;p__Bacteroidota;c__Bacteroidia;o__Bacteroidales;f__Rikenellaceae;g__JADFUS01;s__
JA3_bin.44	78.53	1.22	1580101	d__Bacteria;p__Desulfobacterota_I;c__Desulfovibrionia;o__Desulfovibrionales;f__Desulfovibrionaceae;g__;s__
JA3_bin.48	95.39	3.96	3273773	d__Bacteria;p__Proteobacteria;c__Gammaproteobacteria;o__Enterobacterales;f__Enterobacteriaceae;g__Plesiomonas;s__Plesiomonas shigelloides
JA3_bin.49	91.38	9.37	2960575	d__Bacteria;p__Fusobacteriota;c__Fusobacteriia;o__Fusobacteriales;f__Fusobacteriaceae;g__Cetobacterium_A;s__Cetobacterium_A sp905216205
JA3_bin.51	98.12	4.99	5455910	d__Bacteria;p__Bacteroidota;c__Bacteroidia;o__Bacteroidales;f__Marinifilaceae;g__Odoribacter;s__
JA3_bin.52	97.56	0	2090466	d__Bacteria;p__Bacteroidota;c__Bacteroidia;o__Bacteroidales;f__Rikenellaceae;g__Mucinivorans;s__
JA3_bin.53	92.53	2.13	4085312	d__Bacteria;p__Firmicutes_A;c__Clostridia;o__Lachnospirales;f__Lachnospiraceae;g__14-2;s__
JA3_bin.57	96.62	2.7	2595528	d__Bacteria;p__Verrucomicrobiota;c__Lentisphaeria;o__Victivallales;f__;g__;s__
JA3_bin.67	100	0.59	3566766	d__Bacteria;p__Desulfobacterota_I;c__Desulfovibrionia;o__Desulfovibrionales;f__Desulfovibrionaceae;g__;s__
JA3_bin.68	93.88	0.72	2920942	d__Bacteria;p__Verrucomicrobiota;c__Verrucomicrobiae;o__Verrucomicrobiales;f__Akkermansiaceae;g__Akkermansia;s__Akkermansia glycaniphila
JA3_bin.70	98.1	0.47	4827561	d__Bacteria;p__Proteobacteria;c__Gammaproteobacteria;o__Enterobacterales;f__Enterobacteriaceae;g__Citrobacter;s__Citrobacter portucalensis
JA3_bin.74	98.56	1.44	2788272	d__Bacteria;p__Bacteroidota;c__Bacteroidia;o__Bacteroidales;f__Rikenellaceae;g__;s__
JA3_bin.75	85.24	0.12	2058623	d__Bacteria;p__Proteobacteria;c__Alphaproteobacteria;o__Rhodospirillales;f__Magnetospirillaceae;g__;s__
JA3_bin.82	82.97	1.1	878741	d__Bacteria;p__Proteobacteria;c__Alphaproteobacteria;o__UBA3830;f__UBA3830;g__;s__
JA3_bin.85	98.52	0.51	3621826	d__Bacteria;p__Firmicutes_A;c__Clostridia;o__Lachnospirales;f__Lachnospiraceae;g__;s__
JA3_bin.87	74.37	0.47	1463044	d__Bacteria;p__Firmicutes_A;c__Clostridia;o__Oscillospirales;f__Ruminococcaceae;g__Angelakisella;s__
JA3_bin.91	94.73	1.89	2723681	d__Bacteria;p__Firmicutes_A;c__Clostridia;o__Oscillospirales;f__Ruminococcaceae;g__JAGPHI01;s__
JA3_bin.94	83.22	1.36	1912510	d__Bacteria;p__Firmicutes_A;c__Clostridia;o__Oscillospirales;f__Acutalibacteraceae;g__CAJFUH01;s__
JA3_bin.95	77.19	0	1661571	d__Bacteria;p__Bacteroidota;c__Bacteroidia;o__Bacteroidales;f__Rikenellaceae;g__Rikenella;s__

## Sheet: Table S6
Table S6 Public genomic data of Citrobacter portucalensis based on RefSeq.
Assembly Accession	Assembly Name	Organism Name	Organism Infraspecific Names Strain	Organism Infraspecific Names Isolate	Annotation Name	Assembly Stats Total Sequence Length	Assembly Level	Assembly Release Date	WGS project accession	Assembly Stats Contig N50	Assembly Stats Scaffold N50	Assembly Sequencing Tech	Assembly Submitter	Assembly BioProject Accession	Assembly BioSample Accession	Annotation Count Gene Total	Annotation Count Gene Protein-coding	Annotation Count Gene Pseudogene	Type Material Display Text	CheckM marker set	CheckM completeness	CheckM contamination
GCF_023374935.1	ASM2337493v1	Citrobacter portucalensis	Cf7303		GCF_023374935.1-RS_2024_03_28	5358657	Complete Genome	44697		5120606	5120606	Illumina HiSeq	Beijing Tsinghua Changgung Hospital	PRJNA792258	SAMN24404971	5183	4977	90		Citrobacter	99.58	1.49
GCF_029719225.1	ASM2971922v1	Citrobacter portucalensis	RHB38-SO-C05		GCF_029719225.1-RS_2024_04_14	5265547	Complete Genome	45029		5265547	5265547	Illumina/Nanopore	The REHAB Consortium	PRJNA605147	SAMN15488622	5057	4870	69		Citrobacter	99.68	1.3
GCF_023650815.1	ASM2365081v1	Citrobacter portucalensis	GD21SC92T		NCBI Prokaryotic Genome Annotation Pipeline (PGAP)	5555199	Complete Genome	44718		5143817	5143817	Illumina HiSeq; Oxford Nanopore MinION	South China Agricultural University	PRJNA787395	SAMN23798780	5452	5199	129		Citrobacter	99.14	1.64
GCF_030179595.1	ASM3017959v1	Citrobacter portucalensis	2017-45-163		NCBI Prokaryotic Genome Annotation Pipeline (PGAP)	5571345	Complete Genome	45083		5128136	5128136	PacBio RSII	Centers for Disease Control and Prevention. Division of Healthcare Quality Promotion	PRJNA288601	SAMN30974101	5521	5266	138		Citrobacter	99.03	1.09
GCF_015134935.1	ASM1513493v1	Citrobacter portucalensis	STW0522-26		NCBI Prokaryotic Genome Annotation Pipeline (PGAP)	5284538	Complete Genome	44112		5126826	5126826	Sequel; NextSeq 500	Laboratory of Bacterial Genomics, Pathogen Genomics Center, National Institute of Infectious Diseases	PRJDB9036	SAMD00195867	5122	4883	129		Citrobacter	97.96	1.04
GCF_029719205.1	ASM2971920v1	Citrobacter portucalensis	RHB40-E3-C01		GCF_029719205.1-RS_2024_04_14	5284470	Complete Genome	45029		5118623	5118623	Illumina/Nanopore	The REHAB Consortium	PRJNA605147	SAMN15488626	5214	4997	94		Citrobacter	99.8	0.42
GCF_029719185.1	ASM2971918v1	Citrobacter portucalensis	RHB40-E3-C05		GCF_029719185.1-RS_2024_04_14	5284469	Complete Genome	45029		5118622	5118622	Illumina/Nanopore	The REHAB Consortium	PRJNA605147	SAMN15488627	5214	4997	94		Citrobacter	99.8	0.42
GCF_015138175.1	ASM1513817v1	Citrobacter portucalensis	STN0717-72		NCBI Prokaryotic Genome Annotation Pipeline (PGAP)	5405390	Complete Genome	44112		5094093	5094093	Sequel; NextSeq 500	Laboratory of Bacterial Genomics, Pathogen Genomics Center, National Institute of Infectious Diseases	PRJDB9036	SAMD00195990	5251	4941	196		Citrobacter	98.49	1.89
GCF_021228875.1	ASM2122887v1	Citrobacter portucalensis	K218		NCBI Prokaryotic Genome Annotation Pipeline (PGAP)	5082363	Complete Genome	44549		5082363	5082363	nanopore	Municipal Hospital Affiliated to Taizhou University	PRJNA787413	SAMN23799674	4939	4676	147		Citrobacter	98.95	0.57
GCF_001281005.1	ASM128100v1	Citrobacter portucalensis	P10159		GCF_001281005.1-RS_2024_04_01	5080321	Complete Genome	42258		5080321	5080321	IonTorrent	Beijing Institute of Microbiology and Epidemiology	PRJNA293024	SAMN03996567	4934	4690	143		Citrobacter	99.08	0.39
GCF_022024315.1	ASM2202431v1	Citrobacter portucalensis	56322CZ		NCBI Prokaryotic Genome Annotation Pipeline (PGAP)	5444450	Complete Genome	44599		5059342	5059342	PacBio Sequel	Charles University in Prague	PRJNA802109	SAMN22377409	5269	5036	110		Citrobacter	99.55	1.49
GCF_022354565.1	ASM2235456v1	Citrobacter portucalensis	SWHIN_111		GCF_022354565.1-RS_2024_04_01	5260847	Complete Genome	44614		5053144	5053144	Illumina; Oxford Nanopore GridION	The University of Hong Kong	PRJNA603241	SAMN13925603	5104	4836	150		Citrobacter	99.6	0.84
GCF_015135075.1	ASM1513507v1	Citrobacter portucalensis	STW0522-27		NCBI Prokaryotic Genome Annotation Pipeline (PGAP)	5424327	Complete Genome	44112		5040467	5040467	Sequel; NextSeq 500	Laboratory of Bacterial Genomics, Pathogen Genomics Center, National Institute of Infectious Diseases	PRJDB9036	SAMD00195868	5290	4964	217		Citrobacter	97.72	1.89
GCF_033235525.1	ASM3323552v1	Citrobacter portucalensis	F2221		GCF_033235525.1-RS_2024_03_16	5183804	Complete Genome	45232		5033350	5033350	Oxford Nanopore	Zhejiang Provincial People's Hospital (Affiliated People's Hospital, Hangzhou Medical College)	PRJNA1031359	SAMN37934526	4938	4743	74		Citrobacter	99.68	0.49
GCF_032917905.1	ASM3291790v1	Citrobacter portucalensis	L2724hy		NCBI Prokaryotic Genome Annotation Pipeline (PGAP)	5691752	Complete Genome	45221		5031620	5031620	Oxford Nanopore	Zhejiang Chinese Medical University	PRJNA1026356	SAMN37738783	5561	5316	124		Citrobacter	99.7	3.41
GCF_004801555.1	ASM480155v1	Citrobacter portucalensis	Effluent_1		GCF_004801555.1-RS_2024_04_22	5213846	Complete Genome	43576		5018095	5018095	Hybrid assembly: Illumina HiSeq 4000 and PacBio RSII	REHAB	PRJNA529503	SAMN11268905	5077	4846	114		Citrobacter	98.7	2.14
GCF_033232945.1	ASM3323294v1	Citrobacter portucalensis	F321		NCBI Prokaryotic Genome Annotation Pipeline (PGAP)	5393477	Complete Genome	45232		5015208	5015208	Oxford Nanopore	Zhejiang Provincial People's Hospital (Affiliated People's Hospital, Hangzhou Medical College)	PRJNA1031321	SAMN37933146	5370	5147	103		Citrobacter	99.34	1.19
GCF_009730355.1	ASM973035v1	Citrobacter portucalensis	FDAARGOS_738		NCBI Prokaryotic Genome Annotation Pipeline (PGAP)	5162652	Complete Genome	43804		4998495	4998495	Pacbio; Illumina	US Food and Drug Administration	PRJNA231221	SAMN11056453	4958	4777	64		Citrobacter	99.89	0.18
GCF_015135215.1	ASM1513521v1	Citrobacter portucalensis	STW0522-30		NCBI Prokaryotic Genome Annotation Pipeline (PGAP)	5402558	Complete Genome	44112		4988881	4988881	Sequel; NextSeq 500	Laboratory of Bacterial Genomics, Pathogen Genomics Center, National Institute of Infectious Diseases	PRJDB9036	SAMD00195870	5249	4958	177		Citrobacter	98.49	2.34
GCF_010319905.2	ASM1031990v2	Citrobacter portucalensis	IOMTU157		NCBI Prokaryotic Genome Annotation Pipeline (PGAP)	5161296	Complete Genome	43942		4987090	4987090	Illuminia MiSeq; Oxford nanopore MinION	Department of Microbiology, Juntendo University Graduate School of Medicine	PRJDB9230	SAMD00201481	4991	4746	129		Citrobacter	99.54	1.72
GCF_015137255.1	ASM1513725v1	Citrobacter portucalensis	STN0717-36		NCBI Prokaryotic Genome Annotation Pipeline (PGAP)	5372530	Complete Genome	44112		4981812	4981812	Sequel; NextSeq 500	Laboratory of Bacterial Genomics, Pathogen Genomics Center, National Institute of Infectious Diseases	PRJDB9036	SAMD00195955	5215	4929	172		Citrobacter	98.99	2.01
GCF_015137095.1	ASM1513709v1	Citrobacter portucalensis	STN0717-27		NCBI Prokaryotic Genome Annotation Pipeline (PGAP)	5302483	Complete Genome	44112		4980066	4980066	Sequel; NextSeq 500	Laboratory of Bacterial Genomics, Pathogen Genomics Center, National Institute of Infectious Diseases	PRJDB9036	SAMD00195946	5147	4899	133		Citrobacter	98.15	0.78
GCF_031851535.1	ASM3185153v1	Citrobacter portucalensis	64A:C		NCBI Prokaryotic Genome Annotation Pipeline (PGAP)	5269273	Complete Genome	45193		4963787	4963787	Illumina; Oxford Nanopore	CHU Montpellier	PRJNA1013080	SAMN37298521	5125	4902	100		Citrobacter	99.67	0.77
GCF_036289065.1	ASM3628906v1	Citrobacter portucalensis	F621		NCBI Prokaryotic Genome Annotation Pipeline (PGAP)	5054857	Complete Genome	45230		4953365	4953365	Oxford Nanopore	Zhejiang Provincial People's Hospital (Affiliated People's Hospital, Hangzhou Medical College)	PRJNA1029724	SAMN37878022	4850	4622	113		Citrobacter	99.75	1.15
GCF_021496985.1	ASM2149698v1	Citrobacter portucalensis	BY9F36		NCBI Prokaryotic Genome Annotation Pipeline (PGAP)	5057441	Complete Genome	44579		4945255	4945255	Illumina HiSeq; Oxford Nanopore MiniION	South China Agricultural University	PRJNA636005	SAMN15062844	4845	4658	66		Citrobacter	99.67	0.47
GCF_008693605.1	ASM869360v1	Citrobacter portucalensis	FDAARGOS_617		NCBI Prokaryotic Genome Annotation Pipeline (PGAP)	4929340	Complete Genome	43733		4926736	4926736	Pacbio; Illumina	US Food and Drug Administration	PRJNA231221	SAMN11056332	4669	4489	64		Citrobacter	99.75	0.65
GCF_036785855.1	ASM3678585v1	Citrobacter portucalensis			GCF_036785855.1-RS_2024_04_05	4932743	Complete Genome	45387		4915837	4915837	Oxford Nanopore and Illumina	Biological Sciences, University of Adelaide	PRJNA411762	SAMN22837217	4724	4540	64		Citrobacter	99.78	0.18
GCF_016406035.3	ASM1640603v3	Citrobacter portucalensis	Sb-2		NCBI Prokaryotic Genome Annotation Pipeline (PGAP)	4884214	Complete Genome	44755		4884214	4884214	Oxford Nanopore PromethION	Fujian Agriculture and Forestry University	PRJNA684029	SAMN17050479	4646	4466	62		Citrobacter	99.75	0.88
GCF_030169875.1	ASM3016987v1	Citrobacter portucalensis	AHM21C2861I		NCBI Prokaryotic Genome Annotation Pipeline (PGAP)	5332922	Complete Genome	45082		4872974	4872974	Oxford Nanopore MiniION	South China Agricultural University	PRJNA876631	SAMN30685708	5149	4926	106		Citrobacter	99.68	2
GCF_018279205.1	ASM1827920v1	Citrobacter portucalensis	PNUCL1		NCBI Prokaryotic Genome Annotation Pipeline (PGAP)	4825730	Complete Genome	44321		4825730	4825730	PacBio RSII	Department of Civil and Environmental Engineering,Pusan National University	PRJNA602799	SAMN13907872	4548	4384	46		Citrobacter	99.75	0.33
GCF_008086465.1	ASM808646v1	Citrobacter portucalensis	WCHCP085039		NCBI Prokaryotic Genome Annotation Pipeline (PGAP)	4916516	Complete Genome	43703		4813365	4813365	Illumina HiSeq; MinION	West China Hospital, Sichuan University	PRJNA418405	SAMN08027248	4672	4476	82		Citrobacter	99.49	0.56
GCF_900636015.1	38490_A01	Citrobacter portucalensis	NCTC11104		NCBI Prokaryotic Genome Annotation Pipeline (PGAP)	4694654	Complete Genome	43454		4694654	4694654		SC	PRJEB6403	SAMEA3368333	4504	4184	204		Citrobacter	96.57	0.37
GCF_002215605.1	ASM221560v1	Citrobacter portucalensis	30_2		NCBI Prokaryotic Genome Annotation Pipeline (PGAP)	4945242	Chromosome	42922		272220	4945242	Illumina MiSeq	Rehman Medical Institute	PRJNA389368	SAMN07196160	4773	4626	53		Citrobacter	99.68	0.24
GCF_902381795.1	UHGG_MGYG-HGUT-01705	Citrobacter portucalensis		MGYG-HGUT-01705	GCF_902381795.1-RS_2024_04_23	4945242	Chromosome	43687		272220	4945242		EMG	PRJEB33885	SAMEA5851209	4768	4619	55		Citrobacter	99.68	0.24
GCF_019265345.1	ASM1926534v1	Citrobacter portucalensis	Colony275		NCBI Prokaryotic Genome Annotation Pipeline (PGAP)	4998595	Chromosome	44395		114914	4998595	Illumina HiSeq	Ministry of Public Health-Thailand	PRJNA668870	SAMN17843177	4302	4115	72		Citrobacter	99.67	0.22
GCF_019265365.1	ASM1926536v1	Citrobacter portucalensis	Colony249		NCBI Prokaryotic Genome Annotation Pipeline (PGAP)	4998595	Chromosome	44395		38030	4998595	Illumina HiSeq	Ministry of Public Health-Thailand	PRJNA668870	SAMN17843176	4230	4053	63		Citrobacter	99.1	0.25
GCF_002042885.1	ASM204288v1	Citrobacter portucalensis	A60		NCBI Prokaryotic Genome Annotation Pipeline (PGAP)	4916306	Contig	42814	MVFY01	297971		Illumina MiSeq	Faculty of Pharmacy, University of Porto	PRJNA369027	SAMN06214708	4695	4534	56	assembly from type material	Citrobacter	99.75	0.25
GCF_032191855.1	ASM3219185v1	Citrobacter portucalensis	CP-2		NCBI Prokaryotic Genome Annotation Pipeline (PGAP)	5366135	Contig	45198	JAVTRW01	5187048		Illumina; Oxford Nanopore MinION	University Hospital Frankfurt	PRJNA1020405	SAMN37521872	5315	5075	120		Citrobacter	99.58	0.62
GCF_021729115.1	ASM2172911v1	Citrobacter portucalensis	GC01		GCF_021729115.1-RS_2024_03_15	5058415	Contig	44591	JAJTSX01	4956011		Illumina HiSeq; Oxford Nanopore	Chinese Academy of Sciences	PRJNA792138	SAMN24386560	4900	4696	85		Citrobacter	99.18	0.54
GCF_901456235.1	34_P_CF_hybrid_assembly	Citrobacter portucalensis		34_P_CF	NCBI Prokaryotic Genome Annotation Pipeline (PGAP)	5110715	Contig	43614	CABDXB01	4892588			IMGAG (Universitaetsklinikum Tuebingen)	PRJEB31907	SAMEA5578856	4899	4716	68		Citrobacter	99.71	0.61
GCF_901456265.1	38_P_CF_hybrid_assembly	Citrobacter portucalensis		38_P_CF	NCBI Prokaryotic Genome Annotation Pipeline (PGAP)	5112060	Contig	43614	CABDXD01	4889818			IMGAG (Universitaetsklinikum Tuebingen)	PRJEB31907	SAMEA5578862	4899	4714	70		Citrobacter	99.71	0.61
GCF_032191895.1	ASM3219189v1	Citrobacter portucalensis	CP-1		NCBI Prokaryotic Genome Annotation Pipeline (PGAP)	5569544	Contig	45198	JAVTRV01	2957632		Illumina; Oxford Nanopore MinION	University Hospital Frankfurt	PRJNA1020405	SAMN37521871	5435	5198	126		Citrobacter	99.6	2.78
GCF_035793175.1	ASM3579317v1	Citrobacter portucalensis	Sil NS 39		NCBI Prokaryotic Genome Annotation Pipeline (PGAP)	4827590	Contig	45308	JAMWIT01	2581350		Illumina HiSeq	NEOSTAR_Indo-UK Project on AMR	PRJNA636233	SAMN29049744	4580	4404	56		Citrobacter	99.67	0.72
GCF_013345705.1	ASM1334570v1	Citrobacter portucalensis	MBL		GCF_013345705.1-RS_2024_04_07	5311703	Scaffold	43997	JABVAY01	1424463	5245291	Illumina HiSeq; PacBio Sequel	California Institute of Technology	PRJNA638116	SAMN15168086	5129	4902	108		Citrobacter	99.75	0.52
GCF_024638115.1	ASM2463811v1	Citrobacter portucalensis	WM52		NCBI Prokaryotic Genome Annotation Pipeline (PGAP)	5249610	Contig	44785	JAMJIP01	1224082		Illumina HiSeq	The Second Affiliated Hospital of Zhejiang University School of Medicine, Zhejiang University	PRJNA827125	SAMN27597601	5070	4858	124		Citrobacter	99.27	0.7
GCF_035117515.1	ASM3511751v1	Citrobacter portucalensis	R204-2-2		NCBI Prokaryotic Genome Annotation Pipeline (PGAP)	4965324	Scaffold	45296	JAYGPL01	1049912	1049912	Illumina NovaSeq PE150	The Second Affiliated Hospital of Zhejiang University School of Medicine, Zhejiang University	PRJNA1055688	SAMN39060145	4749	4574	81		Citrobacter	99.78	0.79
GCF_030132145.1	ASM3013214v1	Citrobacter portucalensis	MCF2197		NCBI Prokaryotic Genome Annotation Pipeline (PGAP)	4962841	Contig	45076	JASDAX01	983084		Illumina NovaSeq	University of Galway	PRJNA942112	SAMN33657870	4801	4530	169		Citrobacter	97.43	0.66
GCF_000521945.1	Citr_freu_UCI_32_V1	Citrobacter portucalensis	UCI 32		GCF_000521945.1-RS_2024_03_31	4947895	Scaffold	41662	JAPA01	751405	3384993	Illumina	Broad Institute	PRJNA219282	SAMN02356612	4699	4522	72		Citrobacter	99.38	0.48
GCF_029103975.1	ASM2910397v1	Citrobacter portucalensis	SHX010		GCF_029103975.1-RS_2024_04_01	5231226	Contig	44994	JAKIHT01	731987		Illumina HiSeq	the First Medicine Centre, Chinese PLA General Hospital	PRJNA798562	SAMN25084952	5119	4944	85		Citrobacter	99.63	1.19
GCF_029104025.1	ASM2910402v1	Citrobacter portucalensis	SHX009		GCF_029104025.1-RS_2024_03_31	5199607	Scaffold	44994	JAKIHU01	725463	725463	Illumina HiSeq	the First Medicine Centre, Chinese PLA General Hospital	PRJNA798562	SAMN25084951	5030	4873	66		Citrobacter	99.63	1.1
GCF_035787695.1	ASM3578769v1	Citrobacter portucalensis	NC46		NCBI Prokaryotic Genome Annotation Pipeline (PGAP)	4687187	Contig	45308	JALLMJ01	719922		Illumina HiSeq	NEOSTAR_Indo-UK Project on AMR	PRJNA636233	SAMN27533465	4495	4321	57		Citrobacter	99.67	0.18
GCF_037196765.1	ASM3719676v1	Citrobacter portucalensis	cf-CIS9-1		GCF_037196765.1-RS_2024_03_16	5061829	Contig	45366	JBBEZN01	662588		Illumina NovaSeq	City University of Hong Kong	PRJNA1067347	SAMN39524470	4924	4712	101		Citrobacter	99.36	0.55
GCF_009648235.1	ASM964823v1	Citrobacter portucalensis	MF19		NCBI Prokaryotic Genome Annotation Pipeline (PGAP)	4751691	Scaffold	43779	WJGQ01	642146	674359	Illumina HiSeq	South China Agricultural University	PRJNA578490	SAMN13064481	4546	4256	202		Citrobacter	97.35	0.44
GCF_029841725.1	ASM2984172v1	Citrobacter portucalensis	GD03816		GCF_029841725.1-RS_2024_04_19	4899200	Contig	45035	JAOCEZ01	637244		Illumina HiSeq	Washington University in St. Louis School of Medicine	PRJNA868296	SAMN30525272	4718	4561	71		Citrobacter	99.35	0.74
GCF_035024645.1	ASM3502464v1	Citrobacter portucalensis	M160		NCBI Prokaryotic Genome Annotation Pipeline (PGAP)	4890636	Scaffold	45294	JAYGWA01	540185	540185	Illumina NovaSeq PE150	The Second Affiliated Hospital of Zhejiang University School of Medicine, Zhejiang University	PRJNA1055688	SAMN39063159	4656	4473	92		Citrobacter	99.68	0.56
GCF_028826045.1	ASM2882604v1	Citrobacter portucalensis	BAU_133-2		NCBI Prokaryotic Genome Annotation Pipeline (PGAP)	4823643	Contig	44980	JAPQVZ01	532725		Illumina NextSeq	Central Disease Investigation Laboratory (CDIL)	PRJNA907481	SAMN31981961	4574	4434	59		Citrobacter	99.65	0.91
GCF_027687125.1	ASM2768712v1	Citrobacter portucalensis	AF101-110		NCBI Prokaryotic Genome Annotation Pipeline (PGAP)	4728045	Scaffold	44938	JAQCRI01	532256	585331	MGI	BGI-Shenzhen	PRJNA903559	SAMN31807766	4480	4349	50		Citrobacter	99.68	0.31
GCF_030194975.1	ASM3019497v1	Citrobacter portucalensis	AHM21C2911I		NCBI Prokaryotic Genome Annotation Pipeline (PGAP)	5455149	Contig	45083	JANGZM01	518997		Illumina NovaSeq	South China Agricultural University	PRJNA842879	SAMN28689772	5340	5110	121		Citrobacter	99.75	1.77
GCF_033341775.1	ASM3334177v1	Citrobacter portucalensis	HN-71		NCBI Prokaryotic Genome Annotation Pipeline (PGAP)	5205457	Scaffold	45234	JAWPAZ01	500378	514040	Illumina HiSeq	The First Affiliated Hospital of Henan University of Science and Technology	PRJNA1023209	SAMN37714519	5127	4965	72		Citrobacter	99.65	0.97
GCF_035795115.1	ASM3579511v1	Citrobacter portucalensis	Ngtc Milk 4		NCBI Prokaryotic Genome Annotation Pipeline (PGAP)	5063036	Contig	45308	JAMWWY01	479721		Illumina HiSeq	NEOSTAR_Indo-UK Project on AMR	PRJNA636233	SAMN29058075	4879	4689	74		Citrobacter	99.69	0.5
GCF_030190075.1	ASM3019007v1	Citrobacter portucalensis	AHM7C24I		NCBI Prokaryotic Genome Annotation Pipeline (PGAP)	5081246	Contig	45083	JANGSK01	470138		Illumina NovaSeq	South China Agricultural University	PRJNA842647	SAMN28688220	4953	4764	77		Citrobacter	99.65	0.39
GCF_030190415.1	ASM3019041v1	Citrobacter portucalensis	AHM7C2I		NCBI Prokaryotic Genome Annotation Pipeline (PGAP)	4990577	Contig	45083	JANGSL01	470138		Illumina NovaSeq	South China Agricultural University	PRJNA842647	SAMN28688205	4836	4663	61		Citrobacter	99.72	0.35
GCF_030193495.1	ASM3019349v1	Citrobacter portucalensis	AHM8C24AI		NCBI Prokaryotic Genome Annotation Pipeline (PGAP)	5123540	Contig	45083	JANGSM01	470138		Illumina NovaSeq	South China Agricultural University	PRJNA842647	SAMN28688493	5011	4820	78		Citrobacter	99.72	0.39
GCF_029104345.1	ASM2910434v1	Citrobacter portucalensis	IR5377		GCF_029104345.1-RS_2024_03_31	5190921	Scaffold	44994	JAKIIB01	469750	469750	Illumina HiSeq	the First Medicine Centre, Chinese PLA General Hospital	PRJNA798562	SAMN25084938	5003	4832	80		Citrobacter	99.61	0.74
GCF_021417185.1	ASM2141718v1	Citrobacter portucalensis	16F57		NCBI Prokaryotic Genome Annotation Pipeline (PGAP)	5021851	Scaffold	44571	JAKCLA01	465713	506037	Illumina	Guangzhou Medical University	PRJNA760898	SAMN21237504	4808	4638	78		Citrobacter	99.37	0.34
GCF_030195295.1	ASM3019529v1	Citrobacter portucalensis	AHM21C2889I		NCBI Prokaryotic Genome Annotation Pipeline (PGAP)	5267111	Contig	45083	JANGZP01	451149		Illumina NovaSeq	South China Agricultural University	PRJNA842879	SAMN28689758	5111	4902	109		Citrobacter	99.61	2.03
GCF_030195615.1	ASM3019561v1	Citrobacter portucalensis	AHM21C2862I		NCBI Prokaryotic Genome Annotation Pipeline (PGAP)	5266947	Contig	45083	JANGZQ01	451081		Illumina NovaSeq	South China Agricultural University	PRJNA842879	SAMN28689740	5109	4903	107		Citrobacter	99.68	2.03
GCF_030196475.1	ASM3019647v1	Citrobacter portucalensis	AHM9C239BI		NCBI Prokaryotic Genome Annotation Pipeline (PGAP)	5115235	Contig	45083	JANGZU01	446960		Illumina NovaSeq	South China Agricultural University	PRJNA842879	SAMN28689677	4927	4727	101		Citrobacter	98.94	0.85
GCF_027672265.1	ASM2767226v1	Citrobacter portucalensis	AM17-32		NCBI Prokaryotic Genome Annotation Pipeline (PGAP)	4771010	Scaffold	44937	JAQDYT01	441915	441915	MGI	BGI-Shenzhen	PRJNA903559	SAMN31809048	4539	4404	52		Citrobacter	99.75	0.27
GCF_027672235.1	ASM2767223v1	Citrobacter portucalensis	AM17-36		NCBI Prokaryotic Genome Annotation Pipeline (PGAP)	4770249	Scaffold	44937	JAQDYU01	440649	440649	MGI	BGI-Shenzhen	PRJNA903559	SAMN31809049	4529	4403	52		Citrobacter	99.75	0.27
GCF_037052745.1	ASM3705274v1	Citrobacter portucalensis	P41		NCBI Prokaryotic Genome Annotation Pipeline (PGAP)	4910139	Scaffold	45357	JBALIP01	435867	461919	Illumina HiSeq	Research Center for Eco-Environmental Sciences, Chinese Academy of Sciences	PRJNA1078343	SAMN40004041	4690	4542	55		Citrobacter	99.65	0.27
GCF_037053005.1	ASM3705300v1	Citrobacter portucalensis	P43		NCBI Prokaryotic Genome Annotation Pipeline (PGAP)	4909976	Scaffold	45357	JBALIN01	435831	461919	Illumina HiSeq	Research Center for Eco-Environmental Sciences, Chinese Academy of Sciences	PRJNA1078343	SAMN40004043	4689	4541	55		Citrobacter	99.65	0.27
GCF_037053045.1	ASM3705304v1	Citrobacter portucalensis	P42		NCBI Prokaryotic Genome Annotation Pipeline (PGAP)	4910103	Scaffold	45357	JBALIO01	435831	461919	Illumina HiSeq	Research Center for Eco-Environmental Sciences, Chinese Academy of Sciences	PRJNA1078343	SAMN40004042	4691	4543	55		Citrobacter	99.65	0.27
GCF_030196135.1	ASM3019613v1	Citrobacter portucalensis	AHM21C2828I		NCBI Prokaryotic Genome Annotation Pipeline (PGAP)	5133568	Contig	45083	JANGZT01	435634		Illumina NovaSeq	South China Agricultural University	PRJNA842879	SAMN28689715	4989	4806	83		Citrobacter	99.75	1.1
GCF_016133805.1	ASM1613380v1	Citrobacter portucalensis	NJGLYY3839-CR		NCBI Prokaryotic Genome Annotation Pipeline (PGAP)	5218246	Contig	44186	VEOS01	427366		Illumina HiSeq	Nanjing Drum Tower Hospital	PRJNA510171	SAMN10600579	5187	4963	125		Citrobacter	99.58	0.72
GCF_001880775.1	ASM188077v1	Citrobacter portucalensis	CF4_ST90		GCF_001880775.1-RS_2024_04_03	5302284	Contig	42691	MCOM01	426377		Illumina MiSeq	Hospital Universitary 12 de octubre	PRJNA335390	SAMN05441395	5154	4967	113		Citrobacter	99.65	2.21
GCF_902807305.1	PBIO1950	Citrobacter portucalensis	PBIO1950		NCBI Prokaryotic Genome Annotation Pipeline (PGAP)	5262004	Contig	43889	CADCYZ01	417352			University of Greifswald, Institute of Pharmacy	PRJEB36565	SAMEA6574546	5290	4924	257		Citrobacter	99.36	1.65
GCF_029104325.1	ASM2910432v1	Citrobacter portucalensis	IR1527		GCF_029104325.1-RS_2024_04_05	4878748	Contig	44994	JAKIID01	404646		Illumina HiSeq	the First Medicine Centre, Chinese PLA General Hospital	PRJNA798562	SAMN25084934	4684	4513	78		Citrobacter	99.68	0.93
GCF_003471655.1	ASM347165v1	Citrobacter portucalensis	AM17-37		NCBI Prokaryotic Genome Annotation Pipeline (PGAP)	4775173	Scaffold	43349	QRJT01	390209	461370	Illumina Hiseq	BGI	PRJNA482748	SAMN09734850	4556	4406	52		Citrobacter	99.75	0.27
GCF_029104185.1	ASM2910418v1	Citrobacter portucalensis	IR5387		GCF_029104185.1-RS_2024_04_05	5507371	Contig	44994	JAKIHZ01	388223		Illumina HiSeq	the First Medicine Centre, Chinese PLA General Hospital	PRJNA798562	SAMN25084941	5346	5141	111		Citrobacter	99.63	1.04
GCF_015668205.1	ASM1566820v1	Citrobacter portucalensis	1001302B_160321_C4		NCBI Prokaryotic Genome Annotation Pipeline (PGAP)	4813189	Scaffold	44158	JADPFF01	372901	440915	Illumina HiSeq	Icahn School of Medicine at Mount Sinai	PRJNA637878	SAMN15533161	4607	4446	70		Citrobacter	99.7	0.24
GCF_035117495.1	ASM3511749v1	Citrobacter portucalensis	E222		NCBI Prokaryotic Genome Annotation Pipeline (PGAP)	5076708	Contig	45296	JAYGPH01	367467		Illumina NovaSeq PE150	The Second Affiliated Hospital of Zhejiang University School of Medicine, Zhejiang University	PRJNA1055688	SAMN39060149	4893	4710	96		Citrobacter	99.68	1.31
GCF_008364725.1	ASM836472v1	Citrobacter portucalensis	C4		NCBI Prokaryotic Genome Annotation Pipeline (PGAP)	4999469	Scaffold	43717	VTTS01	363223	363223	Illumina MiSeq	Max Rubner-Institut	PRJNA559804	SAMN12560192	4793	4594	107		Citrobacter	99.61	0.76
GCF_000158355.2	Citrobacter_sp_30_2_V2	Citrobacter portucalensis	30_2		NCBI Prokaryotic Genome Annotation Pipeline (PGAP)	5023211	Scaffold	41547	ACDJ02	346170	770620	454	Broad Institute	PRJNA32453	SAMN02463699	4810	4643	71		Citrobacter	97.41	0.18
GCF_002051555.1	ASM205155v1	Citrobacter portucalensis	NR-12		GCF_002051555.1-RS_2024_04_06	4979600	Contig	42815	MZZE01	346134		IonTorrent	University of Dhaka	PRJNA379205	SAMN06603405	4861	4466	309		Citrobacter	94.33	0.62
GCF_035024805.1	ASM3502480v1	Citrobacter portucalensis	C38-1		NCBI Prokaryotic Genome Annotation Pipeline (PGAP)	5003572	Scaffold	45294	JAYGWH01	343846	349344	Illumina NovaSeq PE150	The Second Affiliated Hospital of Zhejiang University School of Medicine, Zhejiang University	PRJNA1055688	SAMN39063152	4795	4629	79		Citrobacter	99.69	1.7
GCF_023910405.1	ASM2391040v1	Citrobacter portucalensis	TK288		NCBI Prokaryotic Genome Annotation Pipeline (PGAP)	4738883	Scaffold	44736	JAIOGV01	341196	546619	Illumina MiSeq	University of Ibadan, Nigeria	PRJNA759177	SAMN21154652	4488	4219	168		Citrobacter	96.88	0.32
GCF_023910465.1	ASM2391046v1	Citrobacter portucalensis	EK291		NCBI Prokaryotic Genome Annotation Pipeline (PGAP)	4875603	Scaffold	44736	JAIOHA01	341196	465830	Illumina MiSeq	University of Ibadan, Nigeria	PRJNA759177	SAMN21154647	4648	4380	169		Citrobacter	97.1	0.65
GCF_038378125.1	ASM3837812v1	Citrobacter portucalensis	ESBL50		GCF_038378125.1-RS_2024_04_18	4856072	Contig	45399	JBBYWY01	338742		Illumina MiSeq	Lebanese American University- Microbial Pathogenomics Lab	PRJNA1020068	SAMN40922762	4707	4511	91		Citrobacter	99.66	0.29
GCF_029837295.1	ASM2983729v1	Citrobacter portucalensis	GD04034		GCF_029837295.1-RS_2024_04_19	5160501	Contig	45035	JAOEDL01	333921		Illumina HiSeq	Washington University in St. Louis School of Medicine	PRJNA868296	SAMN30525490	4964	4793	91		Citrobacter	99.42	1.34
GCF_024761415.1	ASM2476141v1	Citrobacter portucalensis	LOL		NCBI Prokaryotic Genome Annotation Pipeline (PGAP)	5368072	Contig	44802	JAECZE01	331120		Illumina NextSeq	University of Sao Paulo	PRJNA682402	SAMN16988610	5181	5003	90		Citrobacter	99.78	2.25
GCF_019661085.1	ASM1966108v1	Citrobacter portucalensis	CF-13-34		NCBI Prokaryotic Genome Annotation Pipeline (PGAP)	5210011	Contig	44425	JAIFRC01	330577		Illumina	Yangzhou University	PRJNA752009	SAMN20568150	5058	4888	92		Citrobacter	99.71	1.57
GCF_002843195.1	ASM284319v2	Citrobacter portucalensis	MBTC-1222		NCBI Prokaryotic Genome Annotation Pipeline (PGAP)	4881935	Scaffold	43083	PJEP01	330308	330308	Illumina MiSeq	Max Rubner-Institut	PRJNA421649	SAMN08148594	4659	4510	62		Citrobacter	99.67	0.6
GCF_016892575.1	ASM1689257v1	Citrobacter portucalensis	RIT 805		NCBI Prokaryotic Genome Annotation Pipeline (PGAP)	4768613	Contig	44242	JAFEMU01	324808		Illumina MiSeq	Rochester Institute of Technology	PRJNA692118	SAMN17321484	4535	4408	41		Citrobacter	99.5	0.48
GCF_020215765.1	ASM2021576v1	Citrobacter portucalensis	XMY1F802-7		NCBI Prokaryotic Genome Annotation Pipeline (PGAP)	5085591	Contig	44471	JAIWIM01	309759		Illumina HiSeq	Yangzhou University	PRJNA750704	SAMN20477954	4908	4744	75		Citrobacter	99.75	0.57
GCF_000238735.1	Citr_freu_4_7_47CFAA_V1	Citrobacter portucalensis	4_7_47CFAA		GCF_000238735.1-RS_2024_04_02	5122674	Scaffold	40897	ADLG01	306704	2632249	454	Broad Institute	PRJNA46379	SAMN02463852	4959	4717	142		Citrobacter	98.99	0.18
GCF_038448895.1	ASM3844889v1	Citrobacter portucalensis	rs665		GCF_038448895.1-RS_2024_04_25	4879425	Contig	45406	JAGEOI01	297218		Illumina MiSeq	Cardiff University School of Medicine	PRJNA714521	SAMN18319416	4671	4499	62		Citrobacter	99.65	0.41
GCF_030195035.1	ASM3019503v1	Citrobacter portucalensis	AHM21C2906I		NCBI Prokaryotic Genome Annotation Pipeline (PGAP)	5267538	Contig	45083	JANGZO01	293406		Illumina NovaSeq	South China Agricultural University	PRJNA842879	SAMN28689769	5115	4901	113		Citrobacter	99.39	2.03
GCF_035024345.1	ASM3502434v1	Citrobacter portucalensis	C-ZR-74-1		NCBI Prokaryotic Genome Annotation Pipeline (PGAP)	4895902	Scaffold	45294	JAYGUW01	292812	315478	Illumina NovaSeq PE150	The Second Affiliated Hospital of Zhejiang University School of Medicine, Zhejiang University	PRJNA1055688	SAMN39063189	4661	4494	74		Citrobacter	99.75	0.55
GCF_032745655.1	ASM3274565v1	Citrobacter portucalensis	23-C-SRM-5		NCBI Prokaryotic Genome Annotation Pipeline (PGAP)	5193506	Scaffold	45215	JAWIEY01	289137	289137	Illumina NovaSeq	Second Affiliated Hospital of Zhejiang University, School of Medicine	PRJNA1023011	SAMN37637234	5003	4826	84		Citrobacter	99.18	1.73
GCF_035021445.1	ASM3502144v1	Citrobacter portucalensis	C-SRM-5		NCBI Prokaryotic Genome Annotation Pipeline (PGAP)	5193506	Scaffold	45294	JAYGSM01	289137	289137	Illumina NovaSeq PE150	The Second Affiliated Hospital of Zhejiang University School of Medicine, Zhejiang University	PRJNA1055688	SAMN39063253	5003	4826	84		Citrobacter	99.18	1.73
GCF_022458955.1	ASM2245895v1	Citrobacter portucalensis	P2Iso2		GCF_022458955.1-RS_2024_04_06	5102853	Contig	44623	JAEMWA01	284587		Illumina Miseq	Heidelberg University Hospital	PRJNA546126	SAMN17051128	4893	4720	91		Citrobacter	99.74	0.88
GCF_018423215.1	ASM1842321v1	Citrobacter portucalensis	Survcare308		NCBI Prokaryotic Genome Annotation Pipeline (PGAP)	5125168	Scaffold	44336	JAFHEK01	274738	274738	Illumina MiSeq	SurvCARE	PRJNA692829	SAMN17372993	5061	4770	188		Citrobacter	99.11	0.78
GCF_030194395.1	ASM3019439v1	Citrobacter portucalensis	AHM21C2952I		NCBI Prokaryotic Genome Annotation Pipeline (PGAP)	5268370	Contig	45083	JANGZG01	270763		Illumina NovaSeq	South China Agricultural University	PRJNA842879	SAMN28689800	5116	4904	113		Citrobacter	99.61	2.03
GCF_030194995.1	ASM3019499v1	Citrobacter portucalensis	AHM21C2907I		NCBI Prokaryotic Genome Annotation Pipeline (PGAP)	5267930	Contig	45083	JANGZN01	270763		Illumina NovaSeq	South China Agricultural University	PRJNA842879	SAMN28689771	5122	4907	113		Citrobacter	99.61	2.03
GCF_030195655.1	ASM3019565v1	Citrobacter portucalensis	AHM21C2857I		NCBI Prokaryotic Genome Annotation Pipeline (PGAP)	5267402	Contig	45083	JANGZS01	270763		Illumina NovaSeq	South China Agricultural University	PRJNA842879	SAMN28689735	5113	4901	112		Citrobacter	99.61	2.03
GCF_030194415.1	ASM3019441v1	Citrobacter portucalensis	AHM21C2953I		NCBI Prokaryotic Genome Annotation Pipeline (PGAP)	5267563	Contig	45083	JANGZF01	270162		Illumina NovaSeq	South China Agricultural University	PRJNA842879	SAMN28689801	5120	4909	112		Citrobacter	99.61	2.03
GCF_030194675.1	ASM3019467v1	Citrobacter portucalensis	AHM21C2938I		NCBI Prokaryotic Genome Annotation Pipeline (PGAP)	5267672	Contig	45083	JANGZJ01	270162		Illumina NovaSeq	South China Agricultural University	PRJNA842879	SAMN28689786	5118	4904	112		Citrobacter	99.61	2.03
GCF_030194935.1	ASM3019493v1	Citrobacter portucalensis	AHM21C2912I		NCBI Prokaryotic Genome Annotation Pipeline (PGAP)	5268143	Contig	45083	JANGZL01	270162		Illumina NovaSeq	South China Agricultural University	PRJNA842879	SAMN28689773	5121	4908	111		Citrobacter	99.61	2.03
GCF_030195635.1	ASM3019563v1	Citrobacter portucalensis	AHM21C2861I		NCBI Prokaryotic Genome Annotation Pipeline (PGAP)	5266557	Contig	45083	JANGZR01	270162		Illumina NovaSeq	South China Agricultural University	PRJNA842879	SAMN28689738	5118	4905	112		Citrobacter	99.61	2.03
GCF_035024325.1	ASM3502432v1	Citrobacter portucalensis	165		NCBI Prokaryotic Genome Annotation Pipeline (PGAP)	5223185	Contig	45294	JAYGVM01	268821		Illumina NovaSeq PE150	The Second Affiliated Hospital of Zhejiang University School of Medicine, Zhejiang University	PRJNA1055688	SAMN39063173	5106	4901	114		Citrobacter	99.64	0.89
GCF_019660715.1	ASM1966071v1	Citrobacter portucalensis	CF-15-43		NCBI Prokaryotic Genome Annotation Pipeline (PGAP)	4925304	Contig	44425	JAIFQL01	267638		Illumina	Yangzhou University	PRJNA752009	SAMN20568174	4728	4550	101		Citrobacter	99.39	1.55
GCF_035024565.1	ASM3502456v1	Citrobacter portucalensis	164		NCBI Prokaryotic Genome Annotation Pipeline (PGAP)	5210636	Contig	45294	JAYGVN01	267519		Illumina NovaSeq PE150	The Second Affiliated Hospital of Zhejiang University School of Medicine, Zhejiang University	PRJNA1055688	SAMN39063172	5088	4886	111		Citrobacter	99.64	0.89
GCF_003990165.1	ASM399016v1	Citrobacter portucalensis	CQ-CP1		NCBI Prokaryotic Genome Annotation Pipeline (PGAP)	5006960	Scaffold	43466	RZIH01	267350	456934	Illumina HiSeq	Chongqing Sanjiezhongxin Bioengineering Co.,Ltd	PRJNA510719	SAMN10613770	4829	4681	76		Citrobacter	99.42	0.56
GCF_032738965.1	ASM3273896v1	Citrobacter portucalensis	23-M-TZ-70		NCBI Prokaryotic Genome Annotation Pipeline (PGAP)	5477712	Scaffold	45215	JAWHWM01	266295	309333	Illumina NovaSeq	Second Affiliated Hospital of Zhejiang University, School of Medicine	PRJNA1023011	SAMN37637458	5366	5162	115		Citrobacter	99.63	2.71
GCF_032739145.1	ASM3273914v1	Citrobacter portucalensis	23-M-TZ-44		NCBI Prokaryotic Genome Annotation Pipeline (PGAP)	5477211	Scaffold	45215	JAWHWR01	266295	309333	Illumina NovaSeq	Second Affiliated Hospital of Zhejiang University, School of Medicine	PRJNA1023011	SAMN37637453	5362	5162	113		Citrobacter	99.63	2.71
GCF_035020205.1	ASM3502020v1	Citrobacter portucalensis	M-TZ-44		NCBI Prokaryotic Genome Annotation Pipeline (PGAP)	5477211	Scaffold	45294	JAYGTS01	266295	309333	Illumina NovaSeq PE150	The Second Affiliated Hospital of Zhejiang University School of Medicine, Zhejiang University	PRJNA1055688	SAMN39063219	5362	5162	113		Citrobacter	99.63	2.71
GCF_035020305.1	ASM3502030v1	Citrobacter portucalensis	M-TZ-70		NCBI Prokaryotic Genome Annotation Pipeline (PGAP)	5477712	Scaffold	45294	JAYGTP01	266295	309333	Illumina NovaSeq PE150	The Second Affiliated Hospital of Zhejiang University School of Medicine, Zhejiang University	PRJNA1055688	SAMN39063222	5366	5162	115		Citrobacter	99.63	2.71
GCF_030163335.1	ASM3016333v1	Citrobacter portucalensis	F2221		GCF_030163335.1-RS_2024_03_15	5193104	Contig	45079	JASGAP01	265518		Illumina	Zhejiang Provincial People's Hospital (Affiliated People's Hospital, Hangzhou Medical College)	PRJNA967463	SAMN34595975	4907	4724	84		Citrobacter	99.68	0.49
GCF_008364645.1	ASM836464v1	Citrobacter portucalensis	C10		NCBI Prokaryotic Genome Annotation Pipeline (PGAP)	4866670	Scaffold	43717	VTTW01	263125	263125	Illumina MiSeq	Max Rubner-Institut	PRJNA559804	SAMN12560196	4638	4476	71		Citrobacter	99.67	0.61
GCF_033901945.1	ASM3390194v1	Citrobacter portucalensis	CIM-Carb-001		NCBI Prokaryotic Genome Annotation Pipeline (PGAP)	5125250	Scaffold	45252	JAXAFI01	261039	280339	Illumina	Universtity Hospital Cologne	PRJNA1036598	SAMN38143647	4977	4788	97		Citrobacter	99.29	0.74
GCF_035025065.1	ASM3502506v1	Citrobacter portucalensis	142-1		NCBI Prokaryotic Genome Annotation Pipeline (PGAP)	5603892	Scaffold	45294	JAYGWP01	260520	285200	Illumina NovaSeq PE150	The Second Affiliated Hospital of Zhejiang University School of Medicine, Zhejiang University	PRJNA1055688	SAMN39063144	5514	5286	139		Citrobacter	99.69	2.54
GCF_036903835.1	ASM3690383v1	Citrobacter portucalensis	20-MO00119-0		NCBI Prokaryotic Genome Annotation Pipeline (PGAP)	5186772	Contig	45350	JABJXM01	258801		Illumina MiSeq	German Federal Institute for Risk Assessment	PRJNA633761	SAMN14969732	5075	4884	106		Citrobacter	99.68	1.01
GCF_021440745.1	ASM2144074v1	Citrobacter portucalensis	INSAq485		NCBI Prokaryotic Genome Annotation Pipeline (PGAP)	5079653	Scaffold	44572	JAKCOT01	256654	256654	Illumina MiniSeq	National Institute of Health Dr Ricardo Jorge	PRJNA762299	SAMN24245036	5007	4829	94		Citrobacter	99.13	1.22
GCF_019448455.1	ASM1944845v1	Citrobacter portucalensis	SC2-6		NCBI Prokaryotic Genome Annotation Pipeline (PGAP)	5137735	Contig	44412	JAHZOC01	253596		Illumina HiSeq	Yangzhou University	PRJNA750704	SAMN20477951	4991	4818	82		Citrobacter	99.68	0.9
GCF_029084185.1	ASM2908418v1	Citrobacter portucalensis	SM_1737		GCF_029084185.1-RS_2024_04_06	5726028	Contig	44994	JAQPDR01	252983		Illumina NovaSeq	University of Calgary	PRJNA882828	SAMN31066029	5650	5467	100		Citrobacter	99.78	2.87
GCF_019448475.1	ASM1944847v1	Citrobacter portucalensis	LHC3		NCBI Prokaryotic Genome Annotation Pipeline (PGAP)	5181350	Contig	44412	JAHZOD01	250801		Illumina HiSeq	Yangzhou University	PRJNA750704	SAMN20477952	5058	4877	84		Citrobacter	99.68	0.9
GCF_020215855.1	ASM2021585v1	Citrobacter portucalensis	XM10F302-7		NCBI Prokaryotic Genome Annotation Pipeline (PGAP)	5179411	Contig	44471	JAIWIN01	250801		Illumina HiSeq	Yangzhou University	PRJNA750704	SAMN20477955	4991	4818	82		Citrobacter	99.75	0.9
GCF_024638125.1	ASM2463812v1	Citrobacter portucalensis	56		NCBI Prokaryotic Genome Annotation Pipeline (PGAP)	4972815	Contig	44785	JAMJIO01	249783		Illumina HiSeq	The Second Affiliated Hospital of Zhejiang University School of Medicine, Zhejiang University	PRJNA827125	SAMN27597607	4798	4612	97		Citrobacter	99.42	1.94
GCF_029083845.1	ASM2908384v1	Citrobacter portucalensis	SM_2671		GCF_029083845.1-RS_2024_04_06	5627765	Contig	44994	JAQPDA01	248866		Illumina NovaSeq	University of Calgary	PRJNA882828	SAMN31066046	5553	5369	103		Citrobacter	99.78	2.78
GCF_029084925.1	ASM2908492v1	Citrobacter portucalensis	INF_1681		GCF_029084925.1-RS_2024_04_06	5725465	Contig	44994	JAQPFD01	248866		Illumina NovaSeq	University of Calgary	PRJNA882828	SAMN31065991	5660	5472	100		Citrobacter	99.78	2.87
GCF_029083715.1	ASM2908371v1	Citrobacter portucalensis	SM_2675		GCF_029083715.1-RS_2024_04_06	5725463	Contig	44994	JAQPCX01	248592		Illumina NovaSeq	University of Calgary	PRJNA882828	SAMN31066049	5649	5471	96		Citrobacter	99.71	2.87
GCF_029083795.1	ASM2908379v1	Citrobacter portucalensis	SM_2672		GCF_029083795.1-RS_2024_04_06	5702660	Contig	44994	JAQPCZ01	248592		Illumina NovaSeq	University of Calgary	PRJNA882828	SAMN31066047	5621	5440	98		Citrobacter	99.71	2.83
GCF_029104225.1	ASM2910422v1	Citrobacter portucalensis	IR5380		GCF_029104225.1-RS_2024_04_05	5507675	Scaffold	44994	JAKIIA01	245127	245127	Illumina HiSeq	the First Medicine Centre, Chinese PLA General Hospital	PRJNA798562	SAMN25084939	5342	5140	110		Citrobacter	99.63	1.04
GCF_029084865.1	ASM2908486v1	Citrobacter portucalensis	INF_1682		GCF_029084865.1-RS_2024_04_06	5717774	Contig	44994	JAQPFC01	239950		Illumina NovaSeq	University of Calgary	PRJNA882828	SAMN31065992	5639	5460	95		Citrobacter	99.78	2.87
GCF_020215805.1	ASM2021580v1	Citrobacter portucalensis	LHC31-1		NCBI Prokaryotic Genome Annotation Pipeline (PGAP)	5137763	Contig	44471	JAIWIL01	238343		Illumina HiSeq	Yangzhou University	PRJNA750704	SAMN20477953	4996	4822	82		Citrobacter	99.75	0.9
GCF_029084385.1	ASM2908438v1	Citrobacter portucalensis	INF_2270		GCF_029084385.1-RS_2024_04_06	5488165	Contig	44994	JAQPED01	234409		Illumina NovaSeq	University of Calgary	PRJNA882828	SAMN31066017	5398	5197	118		Citrobacter	99.39	2.1
GCF_019660705.1	ASM1966070v1	Citrobacter portucalensis	CF-15-2-98		NCBI Prokaryotic Genome Annotation Pipeline (PGAP)	4925148	Contig	44425	JAIFQK01	234367		Illumina	Yangzhou University	PRJNA752009	SAMN20568175	4731	4550	102		Citrobacter	99.39	1.55
GCF_024752235.1	ASM2475223v1	Citrobacter portucalensis	MB8306		NCBI Prokaryotic Genome Annotation Pipeline (PGAP)	4851025	Contig	44800	JANTNY01	231720		Illumina NovaSeq	University of Texas MD Anderson Cancer Center	PRJNA836696	SAMN28174087	4622	4489	66		Citrobacter	99.75	0.82
GCF_018446095.1	ASM1844609v1	Citrobacter portucalensis	sc18407397		NCBI Prokaryotic Genome Annotation Pipeline (PGAP)	5231895	Scaffold	44337	JAFHQC01	228053	337752	Illumina NextSeq	SurvCARE	PRJNA692829	SAMN17371886	5121	4928	94		Citrobacter	99.68	0.72
GCF_029104265.1	ASM2910426v1	Citrobacter portucalensis	IR5306		GCF_029104265.1-RS_2024_04_03	5029657	Scaffold	44994	JAKIIC01	227856	342357	Illumina HiSeq	the First Medicine Centre, Chinese PLA General Hospital	PRJNA798562	SAMN25084937	4891	4679	121		Citrobacter	99.46	1.16
GCF_032738445.1	ASM3273844v1	Citrobacter portucalensis	23-M-TZ-12		NCBI Prokaryotic Genome Annotation Pipeline (PGAP)	5332594	Scaffold	45215	JAWHWY01	221823	335124	Illumina NovaSeq	Second Affiliated Hospital of Zhejiang University, School of Medicine	PRJNA1023011	SAMN37637446	5138	4931	114		Citrobacter	99.6	3.63
GCF_035020365.1	ASM3502036v1	Citrobacter portucalensis	M-TZ-12		NCBI Prokaryotic Genome Annotation Pipeline (PGAP)	5332594	Scaffold	45294	JAYGTY01	221823	335124	Illumina NovaSeq PE150	The Second Affiliated Hospital of Zhejiang University School of Medicine, Zhejiang University	PRJNA1055688	SAMN39063213	5138	4931	114		Citrobacter	99.6	3.63
GCF_032739065.1	ASM3273906v1	Citrobacter portucalensis	23-M-TZ-31		NCBI Prokaryotic Genome Annotation Pipeline (PGAP)	5520528	Scaffold	45215	JAWHWW01	219527	309333	Illumina NovaSeq	Second Affiliated Hospital of Zhejiang University, School of Medicine	PRJNA1023011	SAMN37637448	5424	5215	124		Citrobacter	99.63	2.74
GCF_035020385.1	ASM3502038v1	Citrobacter portucalensis	M-TZ-31		NCBI Prokaryotic Genome Annotation Pipeline (PGAP)	5520528	Scaffold	45294	JAYGTW01	219527	309333	Illumina NovaSeq PE150	The Second Affiliated Hospital of Zhejiang University School of Medicine, Zhejiang University	PRJNA1055688	SAMN39063215	5424	5215	124		Citrobacter	99.63	2.74
GCF_029104045.1	ASM2910404v1	Citrobacter portucalensis	IR5464		GCF_029104045.1-RS_2024_04_03	5432318	Scaffold	44994	JAKIHV01	218582	225052	Illumina HiSeq	the First Medicine Centre, Chinese PLA General Hospital	PRJNA798562	SAMN25084949	5317	5122	106		Citrobacter	99.75	3.8
GCF_033899845.1	ASM3389984v1	Citrobacter portucalensis	CIM-Carb-133		NCBI Prokaryotic Genome Annotation Pipeline (PGAP)	5271142	Scaffold	45252	JAXABJ01	217101	217415	Illumina	Universtity Hospital Cologne	PRJNA1036598	SAMN38143754	5163	4964	100		Citrobacter	99.68	1.38
GCF_030163445.1	ASM3016344v1	Citrobacter portucalensis	F520		NCBI Prokaryotic Genome Annotation Pipeline (PGAP)	5060918	Contig	45079	JASGAN01	216438		Illumina	Zhejiang Provincial People's Hospital (Affiliated People's Hospital, Hangzhou Medical College)	PRJNA967463	SAMN34595973	4855	4690	80		Citrobacter	99.36	1.05
GCF_032738345.1	ASM3273834v1	Citrobacter portucalensis	23-M-TZ-86		NCBI Prokaryotic Genome Annotation Pipeline (PGAP)	5333227	Scaffold	45215	JAWHWI01	213895	335124	Illumina NovaSeq	Second Affiliated Hospital of Zhejiang University, School of Medicine	PRJNA1023011	SAMN37637462	5140	4928	114		Citrobacter	99.67	3.63
GCF_035020245.1	ASM3502024v1	Citrobacter portucalensis	M-TZ-86		NCBI Prokaryotic Genome Annotation Pipeline (PGAP)	5333227	Scaffold	45294	JAYGTM01	213895	335124	Illumina NovaSeq PE150	The Second Affiliated Hospital of Zhejiang University School of Medicine, Zhejiang University	PRJNA1055688	SAMN39063225	5140	4928	114		Citrobacter	99.67	3.63
GCF_035025085.1	ASM3502508v1	Citrobacter portucalensis	1456		NCBI Prokaryotic Genome Annotation Pipeline (PGAP)	5372513	Scaffold	45294	JAYGWO01	209071	238699	Illumina NovaSeq PE150	The Second Affiliated Hospital of Zhejiang University School of Medicine, Zhejiang University	PRJNA1055688	SAMN39063145	5248	5034	124		Citrobacter	99.75	1.78
GCF_026155535.1	ASM2615553v1	Citrobacter portucalensis	47166		NCBI Prokaryotic Genome Annotation Pipeline (PGAP)	5241233	Contig	44878	JAKSFA01	208447		Illumina NovaSeq	ANSES	PRJNA793828	SAMN24584100	5210	4978	128		Citrobacter	99.7	0.62
GCF_026552555.1	ASM2655255v1	Citrobacter portucalensis	Igbk 7		NCBI Prokaryotic Genome Annotation Pipeline (PGAP)	5292628	Contig	44895	JANDBG01	204307		Illumina MiSeq	Austrian Agency for Health and Food Safety, Vienna	PRJNA855947	SAMN29506825	5151	4914	118		Citrobacter	99.66	0.68
GCF_029083855.1	ASM2908385v1	Citrobacter portucalensis	SM_2669		GCF_029083855.1-RS_2024_04_06	5716804	Contig	44994	JAQPDC01	203723		Illumina NovaSeq	University of Calgary	PRJNA882828	SAMN31066044	5644	5460	98		Citrobacter	99.78	2.87
GCF_029083705.1	ASM2908370v1	Citrobacter portucalensis	SM_2770		GCF_029083705.1-RS_2024_03_31	5068733	Contig	44994	JAQPCV01	193579		Illumina NovaSeq	University of Calgary	PRJNA882828	SAMN31066051	4854	4713	63		Citrobacter	99.64	0.87
GCF_022406265.1	ASM2240626v1	Citrobacter portucalensis	AR_0023		GCF_022406265.1-RS_2024_04_06	4747741	Contig	44620	JAJPGD01	193513		Illumina HiSeq	Ares Genetics GmbH	PRJNA786742	SAMN23719935	4537	4392	58		Citrobacter	99.58	0.82
GCF_029103835.1	ASM2910383v1	Citrobacter portucalensis	XAX002		GCF_029103835.1-RS_2024_04_06	5620004	Scaffold	44994	JAKIHQ01	192895	192895	Illumina HiSeq	the First Medicine Centre, Chinese PLA General Hospital	PRJNA798562	SAMN25084958	5575	5352	131		Citrobacter	99.72	3.84
GCF_036882005.1	ASM3688200v1	Citrobacter portucalensis	CF2748		NCBI Prokaryotic Genome Annotation Pipeline (PGAP)	5254456	Contig	45348	JBAKBH01	192477		Illumina MiSeq	National Center of Infectious and Parasitic Diseases	PRJNA1077246	SAMN39962194	5121	4911	121		Citrobacter	99.39	1.49
GCF_029083645.1	ASM2908364v1	Citrobacter portucalensis	SM_2937		GCF_029083645.1-RS_2024_04_04	5194248	Contig	44994	JAQPCS01	192163		Illumina NovaSeq	University of Calgary	PRJNA882828	SAMN31066054	5038	4830	122		Citrobacter	99.65	1.2
GCF_035019945.1	ASM3501994v1	Citrobacter portucalensis	W313		NCBI Prokaryotic Genome Annotation Pipeline (PGAP)	5434552	Scaffold	45294	JAYGQV01	188414	239978	Illumina NovaSeq PE150	The Second Affiliated Hospital of Zhejiang University School of Medicine, Zhejiang University	PRJNA1055688	SAMN39063297	5351	5099	153		Citrobacter	99.65	2.05
GCF_035019965.1	ASM3501996v1	Citrobacter portucalensis	W261		NCBI Prokaryotic Genome Annotation Pipeline (PGAP)	5435187	Scaffold	45294	JAYGQW01	188414	239978	Illumina NovaSeq PE150	The Second Affiliated Hospital of Zhejiang University School of Medicine, Zhejiang University	PRJNA1055688	SAMN39063296	5356	5102	157		Citrobacter	99.65	2.05
GCF_035020065.1	ASM3502006v1	Citrobacter portucalensis	W237		NCBI Prokaryotic Genome Annotation Pipeline (PGAP)	5435369	Scaffold	45294	JAYGQX01	188414	239976	Illumina NovaSeq PE150	The Second Affiliated Hospital of Zhejiang University School of Medicine, Zhejiang University	PRJNA1055688	SAMN39063295	5352	5105	151		Citrobacter	99.65	2.05
GCF_029084425.1	ASM2908442v1	Citrobacter portucalensis	INF_2269		GCF_029084425.1-RS_2024_04_06	5480773	Contig	44994	JAQPEE01	183231		Illumina NovaSeq	University of Calgary	PRJNA882828	SAMN31066016	5379	5189	115		Citrobacter	99.18	2.1
GCF_029084945.1	ASM2908494v1	Citrobacter portucalensis	INF_1679		GCF_029084945.1-RS_2024_04_06	5562974	Contig	44994	JAQPFE01	180982		Illumina NovaSeq	University of Calgary	PRJNA882828	SAMN31065990	5488	5312	96		Citrobacter	98.25	2.87
GCF_029084635.1	ASM2908463v1	Citrobacter portucalensis	INF_1876		GCF_029084635.1-RS_2024_04_02	5165021	Contig	44994	JAQPEN01	178951		Illumina NovaSeq	University of Calgary	PRJNA882828	SAMN31066007	4993	4811	100		Citrobacter	99.34	0.62
GCF_022406345.1	ASM2240634v1	Citrobacter portucalensis	AR_0021		GCF_022406345.1-RS_2024_04_06	4745072	Contig	44620	JAJPGE01	176686		Illumina HiSeq	Ares Genetics GmbH	PRJNA786742	SAMN23719933	4530	4388	58		Citrobacter	99.68	0.8
GCF_024583575.1	ASM2458357v1	Citrobacter portucalensis	Tembi-22		NCBI Prokaryotic Genome Annotation Pipeline (PGAP)	5440370	Contig	44780	JANIUN01	175478		Illumina MiSeq	Univeristy of Pretoria and National Health Laboratory Services	PRJNA850834	SAMN29203698	5272	5087	94		Citrobacter	99.4	4.04
GCF_014856005.1	ASM1485600v1	Citrobacter portucalensis	CF13479		NCBI Prokaryotic Genome Annotation Pipeline (PGAP)	5364350	Contig	44110	VKMW01	170242		Illumina MiSeq	Justus-Liebig-University Giessen	PRJNA552260	SAMN12219999	5385	5156	141		Citrobacter	99.35	1.65
GCF_021417205.1	ASM2141720v1	Citrobacter portucalensis	16G70		NCBI Prokaryotic Genome Annotation Pipeline (PGAP)	5323472	Scaffold	44571	JAKCLB01	168226	217455	Illumina	Guangzhou Medical University	PRJNA760898	SAMN21237503	5197	4984	118		Citrobacter	99.65	1.93
GCF_030414675.1	ASM3041467v1	Citrobacter portucalensis	UZG-GERCF-191231-Pat26		NCBI Prokaryotic Genome Annotation Pipeline (PGAP)	4955370	Scaffold	45117	JAQIHY01	165045	186949	Illumina HiSeq	UZ Gent	PRJNA881267	SAMN30951278	4801	4640	100		Citrobacter	99.15	0.76
GCF_014856035.1	ASM1485603v1	Citrobacter portucalensis	CF13143		NCBI Prokaryotic Genome Annotation Pipeline (PGAP)	5106627	Contig	44110	VKMX01	164830		Illumina MiSeq	Justus-Liebig-University Giessen	PRJNA552260	SAMN12219998	5077	4856	130		Citrobacter	99.35	1.09
GCF_014855595.1	ASM1485559v1	Citrobacter portucalensis	CF12637		NCBI Prokaryotic Genome Annotation Pipeline (PGAP)	5362102	Contig	44110	VKMB01	164608		Illumina MiSeq	Justus-Liebig-University Giessen	PRJNA552260	SAMN12219574	5401	5169	142		Citrobacter	99.27	1.43
GCF_008370135.1	ASM837013v1	Citrobacter portucalensis	TV06		NCBI Prokaryotic Genome Annotation Pipeline (PGAP)	5357700	Contig	43719	VTZD01	164269		Illumina NextSeq	University of Sao Paulo	PRJNA489514	SAMN09981726	5278	5020	180		Citrobacter	99.65	1.22
GCF_027668775.1	ASM2766877v1	Citrobacter portucalensis	AM56-1TSHA		NCBI Prokaryotic Genome Annotation Pipeline (PGAP)	4841011	Scaffold	44937	JAQEEF01	161467	197267	MGI	BGI-Shenzhen	PRJNA903559	SAMN31809191	4691	4513	94		Citrobacter	99.65	0.21
GCF_902807235.1	PBIO1938	Citrobacter portucalensis	PBIO1938		NCBI Prokaryotic Genome Annotation Pipeline (PGAP)	5144655	Scaffold	43889	CADCYR01	157509	157509		University of Greifswald, Institute of Pharmacy	PRJEB36565	SAMEA6574534	5043	4811	130		Citrobacter	99.36	0.88
GCF_035117535.1	ASM3511753v1	Citrobacter portucalensis	P614		NCBI Prokaryotic Genome Annotation Pipeline (PGAP)	5536609	Scaffold	45296	JAYGPM01	157125	157125	Illumina NovaSeq PE150	The Second Affiliated Hospital of Zhejiang University School of Medicine, Zhejiang University	PRJNA1055688	SAMN39060144	5450	5227	127		Citrobacter	99.57	4.2
GCF_030163375.1	ASM3016337v1	Citrobacter portucalensis	F321		NCBI Prokaryotic Genome Annotation Pipeline (PGAP)	5308651	Contig	45079	JASGAM01	155976		Illumina	Zhejiang Provincial People's Hospital (Affiliated People's Hospital, Hangzhou Medical College)	PRJNA967463	SAMN34595972	5298	5110	97		Citrobacter	99.34	1.18
GCF_001867255.1	ASM186725v1	Citrobacter portucalensis	CF1_ST89		GCF_001867255.1-RS_2024_04_04	5388828	Contig	42681	MCJD01	155341		Illumina MiSeq	Hospital Universitary 12 de octubre	PRJNA335317	SAMN05440239	5318	5105	144		Citrobacter	99.5	1.57
GCF_033899685.1	ASM3389968v1	Citrobacter portucalensis	CIM-Cont-004		NCBI Prokaryotic Genome Annotation Pipeline (PGAP)	4832662	Scaffold	45252	JAXABA01	147964	173053	Illumina	Universtity Hospital Cologne	PRJNA1036598	SAMN38143763	4725	4540	80		Citrobacter	96.97	1.04
GCF_014855645.1	ASM1485564v1	Citrobacter portucalensis	CF11993		NCBI Prokaryotic Genome Annotation Pipeline (PGAP)	5420254	Contig	44110	VKMC01	146913		Illumina MiSeq	Justus-Liebig-University Giessen	PRJNA552260	SAMN12219573	5454	5237	129		Citrobacter	99.27	1.41
GCF_030252145.1	ASM3025214v1	Citrobacter portucalensis	F621		NCBI Prokaryotic Genome Annotation Pipeline (PGAP)	4982773	Contig	45087	JASGAB01	145530		Illumina	Zhejiang Provincial People's Hospital (Affiliated People's Hospital, Hangzhou Medical College)	PRJNA967463	SAMN34595961	4796	4609	104		Citrobacter	99.75	1.2
GCF_033341795.1	ASM3334179v1	Citrobacter portucalensis	GS-38		NCBI Prokaryotic Genome Annotation Pipeline (PGAP)	5221051	Scaffold	45234	JAWPBA01	144712	176476	Illumina HiSeq	The First Affiliated Hospital of Henan University of Science and Technology	PRJNA1023209	SAMN37714518	5061	4793	183		Citrobacter	99.64	0.85
GCF_014856095.1	ASM1485609v1	Citrobacter portucalensis	CF13066		NCBI Prokaryotic Genome Annotation Pipeline (PGAP)	5354230	Contig	44110	VKNA01	144343		Illumina MiSeq	Justus-Liebig-University Giessen	PRJNA552260	SAMN12219995	5373	5132	146		Citrobacter	99.35	1.48
GCF_021440245.1	ASM2144024v1	Citrobacter portucalensis	INSAq234		NCBI Prokaryotic Genome Annotation Pipeline (PGAP)	5383054	Scaffold	44572	JAKCNT01	142661	150436	Illumina MiniSeq	National Institute of Health Dr Ricardo Jorge	PRJNA762299	SAMN24245010	5317	5109	124		Citrobacter	99.69	0.93
GCF_022543895.1	ASM2254389v1	Citrobacter portucalensis	AGK0629		GCF_022543895.1-RS_2024_04_06	5637020	Scaffold	44630	JAKWHP01	142254	142254	Illumina NextSeq	University Medical Center Hamburg Eppendorf	PRJNA764050	SAMN21467527	5608	5372	145		Citrobacter	99.55	1.63
GCF_021440885.1	ASM2144088v1	Citrobacter portucalensis	INSAq424		NCBI Prokaryotic Genome Annotation Pipeline (PGAP)	4915595	Scaffold	44572	JAKCOS01	140008	173671	Illumina MiniSeq	National Institute of Health Dr Ricardo Jorge	PRJNA762299	SAMN24245035	4749	4579	92		Citrobacter	99.66	0.46
GCF_011603985.1	ASM1160398v1	Citrobacter portucalensis	MM2020_5		NCBI Prokaryotic Genome Annotation Pipeline (PGAP)	4872248	Scaffold	43911	JAANNC01	136640	136640	Illumina MiSeq	Aarhus university	PRJNA609028	SAMN14218527	4780	4567	110		Citrobacter	99.01	0.39
GCF_026552675.1	ASM2655267v1	Citrobacter portucalensis	Nsk 3		NCBI Prokaryotic Genome Annotation Pipeline (PGAP)	4895772	Contig	44895	JANBWX01	134976		Illumina MiSeq	Austrian Agency for Health and Food Safety, Vienna	PRJNA855947	SAMN29506279	4639	4441	76		Citrobacter	99.35	0.59
GCF_019584545.1	ASM1958454v1	Citrobacter portucalensis	EC_49		NCBI Prokaryotic Genome Annotation Pipeline (PGAP)	4846480	Scaffold	44420	VDAE01	134058	1233769	Illumina HiSeq	University of Ibadan, Nigeria	PRJNA544810	SAMN11855572	4796	4475	216		Citrobacter	99.37	1.31
GCF_029104065.1	ASM2910406v1	Citrobacter portucalensis	IR5432		GCF_029104065.1-RS_2024_04_06	5538951	Scaffold	44994	JAKIHW01	132446	155798	Illumina HiSeq	the First Medicine Centre, Chinese PLA General Hospital	PRJNA798562	SAMN25084948	5452	5207	150		Citrobacter	99.2	1.98
GCF_033899955.1	ASM3389995v1	Citrobacter portucalensis	CIM-Carb-128		NCBI Prokaryotic Genome Annotation Pipeline (PGAP)	5651601	Scaffold	45252	JAXABO01	128580	130257	Illumina	Universtity Hospital Cologne	PRJNA1036598	SAMN38143749	5586	5328	162		Citrobacter	99.34	1.38
GCF_014855945.1	ASM1485594v1	Citrobacter portucalensis	CF14655		GCF_014855945.1-RS_2024_04_02	5355337	Contig	44110	VKMU01	127768		Illumina MiSeq	Justus-Liebig-University Giessen	PRJNA552260	SAMN12220001	5376	5140	148		Citrobacter	99.27	1.78
GCF_030414285.1	ASM3041428v1	Citrobacter portucalensis	UZG-GERCF-220920-Env23		NCBI Prokaryotic Genome Annotation Pipeline (PGAP)	5643789	Scaffold	45117	JAQIHS01	126508	152265	Illumina NovaSeq	UZ Gent	PRJNA881267	SAMN32613959	5669	5453	146		Citrobacter	98.91	2.39
GCF_014855985.1	ASM1485598v1	Citrobacter portucalensis	CF16680		NCBI Prokaryotic Genome Annotation Pipeline (PGAP)	5348794	Contig	44110	VKMS01	124931		Illumina MiSeq	Justus-Liebig-University Giessen	PRJNA552260	SAMN12220003	5373	5127	152		Citrobacter	99.35	1.46
GCF_019584605.1	ASM1958460v1	Citrobacter portucalensis	EC_47		NCBI Prokaryotic Genome Annotation Pipeline (PGAP)	4851734	Scaffold	44420	VDAD01	121396	909071	Illumina HiSeq	University of Ibadan, Nigeria	PRJNA544810	SAMN11855570	4804	4498	204		Citrobacter	99.37	1.45
GCF_030415295.1	ASM3041529v1	Citrobacter portucalensis	UZG-GERCF-150714-Pat01		NCBI Prokaryotic Genome Annotation Pipeline (PGAP)	5252227	Scaffold	45117	JAQIIL01	114361	114361	Illumina NovaSeq	UZ Gent	PRJNA881267	SAMN30951246	5140	4963	113		Citrobacter	99.63	1.48
GCF_030414275.1	ASM3041427v1	Citrobacter portucalensis	UZG-GERCF-220920-Env24		NCBI Prokaryotic Genome Annotation Pipeline (PGAP)	5347721	Scaffold	45117	JAQIHR01	113918	113918	Illumina NovaSeq	UZ Gent	PRJNA881267	SAMN32613960	5250	5072	119		Citrobacter	99.65	1.51
GCF_030415235.1	ASM3041523v1	Citrobacter portucalensis	UZG-GERCF-150915-Pat02		NCBI Prokaryotic Genome Annotation Pipeline (PGAP)	5259040	Scaffold	45117	JAQIIK01	113918	114361	Illumina NovaSeq	UZ Gent	PRJNA881267	SAMN30951247	5163	4963	133		Citrobacter	99.63	1.49
GCF_018446035.2	ASM1844603v2	Citrobacter portucalensis	sc18412783		NCBI Prokaryotic Genome Annotation Pipeline (PGAP)	5072639	Scaffold	44845	JAFHQF01	112960	122128	Illumina NextSeq	SurvCARE	PRJNA692829	SAMN17371889	4953	4754	111		Citrobacter	99.43	1.01
GCF_036879765.1	ASM3687976v1	Citrobacter portucalensis	GN-116		NCBI Prokaryotic Genome Annotation Pipeline (PGAP)	5127720	Contig	45348	JBAJKK01	111320		Illumina NextSeq	Tecnologico de Monterrey	PRJNA1076266	SAMN39937582	5003	4824	106		Citrobacter	96.82	2.45
GCF_014856075.1	ASM1485607v1	Citrobacter portucalensis	CF13069		NCBI Prokaryotic Genome Annotation Pipeline (PGAP)	5354582	Contig	44110	VKMZ01	110400		Illumina MiSeq	Justus-Liebig-University Giessen	PRJNA552260	SAMN12219996	5362	5134	141		Citrobacter	99.27	1.46
GCF_018446995.1	ASM1844699v1	Citrobacter portucalensis	Survcare235		NCBI Prokaryotic Genome Annotation Pipeline (PGAP)	5082798	Scaffold	44337	JAFHZG01	109131	109131	Illumina MiSeq	SurvCARE	PRJNA692829	SAMN17372126	4935	4628	206		Citrobacter	97.33	0.96
GCF_026552515.1	ASM2655251v1	Citrobacter portucalensis	Igbk 11		NCBI Prokaryotic Genome Annotation Pipeline (PGAP)	4935750	Contig	44895	JANBWO01	108432		Illumina MiSeq	Austrian Agency for Health and Food Safety, Vienna	PRJNA855947	SAMN29506957	4757	4551	83		Citrobacter	99.37	0.53
GCF_026552745.1	ASM2655274v1	Citrobacter portucalensis	Igbk 2		NCBI Prokaryotic Genome Annotation Pipeline (PGAP)	4968187	Contig	44895	JANBWU01	106218		Illumina MiSeq	Austrian Agency for Health and Food Safety, Vienna	PRJNA855947	SAMN29506599	4779	4590	67		Citrobacter	99.72	0.88
GCF_030415205.1	ASM3041520v1	Citrobacter portucalensis	UZG-GERCF-180422-Pat05		NCBI Prokaryotic Genome Annotation Pipeline (PGAP)	4926277	Scaffold	45117	JAQIII01	101971	134033	Illumina HiSeq	UZ Gent	PRJNA881267	SAMN30951252	4773	4613	116		Citrobacter	99.05	0.98
GCF_035024385.1	ASM3502438v1	Citrobacter portucalensis	C-TZ-9		NCBI Prokaryotic Genome Annotation Pipeline (PGAP)	5224001	Scaffold	45294	JAYGVC01	101866	101866	Illumina NovaSeq PE150	The Second Affiliated Hospital of Zhejiang University School of Medicine, Zhejiang University	PRJNA1055688	SAMN39063183	5124	4873	160		Citrobacter	98.82	1.9
GCF_035024445.1	ASM3502444v1	Citrobacter portucalensis	C-TZ-17		NCBI Prokaryotic Genome Annotation Pipeline (PGAP)	5309802	Scaffold	45294	JAYGVD01	101759	101759	Illumina NovaSeq PE150	The Second Affiliated Hospital of Zhejiang University School of Medicine, Zhejiang University	PRJNA1055688	SAMN39063182	5230	4967	178		Citrobacter	98.82	2.26
GCF_030414955.1	ASM3041495v1	Citrobacter portucalensis	UZG-GERCF-181030-Pat16		NCBI Prokaryotic Genome Annotation Pipeline (PGAP)	5180215	Scaffold	45117	JAQIID01	95560	114361	Illumina HiSeq	UZ Gent	PRJNA881267	SAMN30951263	5067	4885	124		Citrobacter	98.84	1.49
GCF_030415045.1	ASM3041504v1	Citrobacter portucalensis	UZG-GERCF-180711-Pat11		NCBI Prokaryotic Genome Annotation Pipeline (PGAP)	5233097	Scaffold	45117	JAQIIG01	95024	97671	Illumina HiSeq	UZ Gent	PRJNA881267	SAMN30951258	5134	4957	133		Citrobacter	99.53	1.51
GCF_030415105.1	ASM3041510v1	Citrobacter portucalensis	UZG-GERCF-180620-Pat09		NCBI Prokaryotic Genome Annotation Pipeline (PGAP)	5234112	Scaffold	45117	JAQIIH01	95024	97671	Illumina HiSeq	UZ Gent	PRJNA881267	SAMN30951256	5136	4958	133		Citrobacter	99.6	1.51
GCF_030415225.1	ASM3041522v1	Citrobacter portucalensis	UZG-GERCF-170322-Env01		NCBI Prokaryotic Genome Annotation Pipeline (PGAP)	5208514	Scaffold	45117	JAQIIJ01	95024	97159	Illumina HiSeq	UZ Gent	PRJNA881267	SAMN30951248	5063	4893	125		Citrobacter	99.6	1.48
GCF_030414435.1	ASM3041443v1	Citrobacter portucalensis	UZG-GERCF-210504-Env16		NCBI Prokaryotic Genome Annotation Pipeline (PGAP)	5197600	Scaffold	45117	JAQIHU01	92352	101875	Illumina HiSeq	UZ Gent	PRJNA881267	SAMN30951290	5072	4903	125		Citrobacter	99.31	1.49
GCF_030414625.1	ASM3041462v1	Citrobacter portucalensis	UZG-GERCF-210208-Env09		NCBI Prokaryotic Genome Annotation Pipeline (PGAP)	4954099	Scaffold	45117	JAQIHX01	88061	115579	Illumina HiSeq	UZ Gent	PRJNA881267	SAMN30951281	4806	4650	114		Citrobacter	99.05	1.05
GCF_019659965.1	ASM1965996v1	Citrobacter portucalensis	CF-15-2-165		NCBI Prokaryotic Genome Annotation Pipeline (PGAP)	5426502	Contig	44425	JAIFPJ01	87940		Illumina	Yangzhou University	PRJNA752009	SAMN20568202	5333	5104	149		Citrobacter	99.11	3.2
GCF_030415035.1	ASM3041503v1	Citrobacter portucalensis	UZG-GERCF-180821-Pat13		NCBI Prokaryotic Genome Annotation Pipeline (PGAP)	5289685	Scaffold	45117	JAQIIE01	79631	85273	Illumina HiSeq	UZ Gent	PRJNA881267	SAMN30951260	5212	5030	139		Citrobacter	99.48	1.51
GCF_030414395.1	ASM3041439v1	Citrobacter portucalensis	UZG-GERCF-210504-Env18		NCBI Prokaryotic Genome Annotation Pipeline (PGAP)	5309724	Scaffold	45117	JAQIHT01	79330	83486	Illumina HiSeq	UZ Gent	PRJNA881267	SAMN30951292	5228	5044	140		Citrobacter	99.46	1.51
GCF_030414475.1	ASM3041447v1	Citrobacter portucalensis	UZG-GERCF-210315-Env15		NCBI Prokaryotic Genome Annotation Pipeline (PGAP)	5313639	Scaffold	45117	JAQIHV01	79293	83517	Illumina HiSeq	UZ Gent	PRJNA881267	SAMN30951288	5236	5047	144		Citrobacter	99.48	1.51
GCF_030414535.1	ASM3041453v1	Citrobacter portucalensis	UZG-GERCF-210208-Env12		NCBI Prokaryotic Genome Annotation Pipeline (PGAP)	5433970	Scaffold	45117	JAQIHW01	79293	83201	Illumina HiSeq	UZ Gent	PRJNA881267	SAMN30951284	5383	5169	170		Citrobacter	99.55	2.47
GCF_030414875.1	ASM3041487v1	Citrobacter portucalensis	UZG-GERCF-191118-Pat22		NCBI Prokaryotic Genome Annotation Pipeline (PGAP)	5285473	Scaffold	45117	JAQIIB01	79293	83201	Illumina HiSeq	UZ Gent	PRJNA881267	SAMN30951268	5204	5024	138		Citrobacter	99.48	1.51
GCF_037196685.1	ASM3719668v1	Citrobacter portucalensis	cf-CTS6-2		GCF_037196685.1-RS_2024_03_16	4700111	Contig	45366	JBBEZS01	78423		Illumina NovaSeq	City University of Hong Kong	PRJNA1067347	SAMN39524475	4665	4419	134		Citrobacter	98.09	3.29
GCF_030414755.1	ASM3041475v1	Citrobacter portucalensis	UZG-GERCF-191210-Pat24		NCBI Prokaryotic Genome Annotation Pipeline (PGAP)	5177325	Scaffold	45117	JAQIHZ01	78046	89487	Illumina HiSeq	UZ Gent	PRJNA881267	SAMN30951276	5091	4908	140		Citrobacter	98.55	1.49
GCF_026552735.1	ASM2655273v1	Citrobacter portucalensis	Igbk 1		NCBI Prokaryotic Genome Annotation Pipeline (PGAP)	4647395	Contig	44895	JANBWV01	77001		Illumina MiSeq	Austrian Agency for Health and Food Safety, Vienna	PRJNA855947	SAMN29506560	4416	4248	56		Citrobacter	99.78	0.2
GCF_026552455.1	ASM2655245v1	Citrobacter portucalensis	Igbk 12		NCBI Prokaryotic Genome Annotation Pipeline (PGAP)	4959751	Contig	44895	JANDBF01	76667		Illumina MiSeq	Austrian Agency for Health and Food Safety, Vienna	PRJNA855947	SAMN29506969	4773	4554	90		Citrobacter	99.65	0.84
GCF_029083825.1	ASM2908382v1	Citrobacter portucalensis	SM_2670		GCF_029083825.1-RS_2024_04_06	5688411	Contig	44994	JAQPDB01	73094		Illumina NovaSeq	University of Calgary	PRJNA882828	SAMN31066045	5660	5463	122		Citrobacter	99.17	3.02
GCF_030414895.1	ASM3041489v1	Citrobacter portucalensis	UZG-GERCF-190716-Pat21		NCBI Prokaryotic Genome Annotation Pipeline (PGAP)	5289340	Scaffold	45117	JAQIIC01	71852	77516	Illumina HiSeq	UZ Gent	PRJNA881267	SAMN30951267	5215	5031	139		Citrobacter	99.48	1.51
GCF_030415055.1	ASM3041505v1	Citrobacter portucalensis	UZG-GERCF-180814-Pat12		NCBI Prokaryotic Genome Annotation Pipeline (PGAP)	5247762	Scaffold	45117	JAQIIF01	71852	85531	Illumina HiSeq	UZ Gent	PRJNA881267	SAMN30951259	5142	4972	126		Citrobacter	99.6	1.51
GCF_026552575.1	ASM2655257v1	Citrobacter portucalensis	Igbk 9		NCBI Prokaryotic Genome Annotation Pipeline (PGAP)	5426477	Contig	44895	JANBWQ01	70814		Illumina MiSeq	Austrian Agency for Health and Food Safety, Vienna	PRJNA855947	SAMN29506918	5373	5038	221		Citrobacter	98.76	1.3
GCF_026552635.1	ASM2655263v1	Citrobacter portucalensis	Igbk 6		NCBI Prokaryotic Genome Annotation Pipeline (PGAP)	5795388	Contig	44895	JANBWS01	69124		Illumina MiSeq	Austrian Agency for Health and Food Safety, Vienna	PRJNA855947	SAMN29506780	6013	5580	290		Citrobacter	99.65	5.55
GCF_030414835.1	ASM3041483v1	Citrobacter portucalensis	UZG-GERCF-191203-Env03		NCBI Prokaryotic Genome Annotation Pipeline (PGAP)	5402993	Scaffold	45117	JAQIIA01	65244	77909	Illumina HiSeq	UZ Gent	PRJNA881267	SAMN30951270	5362	5159	159		Citrobacter	99.45	1.52
GCF_024495035.1	ASM2449503v1	Citrobacter portucalensis	CF1140		NCBI Prokaryotic Genome Annotation Pipeline (PGAP)	5159512	Contig	44772	JANHEJ01	64866		Illumina MiSeq	Universidad Peruana Cayetano Heredia	PRJNA860216	SAMN29837274	5015	4802	118		Citrobacter	99.72	1.23
GCF_026552715.1	ASM2655271v1	Citrobacter portucalensis	Igbk 3		NCBI Prokaryotic Genome Annotation Pipeline (PGAP)	4763807	Contig	44895	JANBWT01	60263		Illumina MiSeq	Austrian Agency for Health and Food Safety, Vienna	PRJNA855947	SAMN29506600	4739	4406	219		Citrobacter	99.65	1.17
GCF_026552695.1	ASM2655269v1	Citrobacter portucalensis	Nsk 4		NCBI Prokaryotic Genome Annotation Pipeline (PGAP)	4965723	Contig	44895	JANBWW01	57181		Illumina MiSeq	Austrian Agency for Health and Food Safety, Vienna	PRJNA855947	SAMN29506280	4825	4539	153		Citrobacter	99.67	0.63
GCF_026552625.1	ASM2655262v1	Citrobacter portucalensis	Igbk 4		NCBI Prokaryotic Genome Annotation Pipeline (PGAP)	4837262	Contig	44895	JANDBI01	53668		Illumina MiSeq	Austrian Agency for Health and Food Safety, Vienna	PRJNA855947	SAMN29506603	4641	4452	73		Citrobacter	99.71	0.3
GCF_026552495.1	ASM2655249v1	Citrobacter portucalensis	Nsk 6		NCBI Prokaryotic Genome Annotation Pipeline (PGAP)	5011543	Contig	44895	JANBWM01	50848		Illumina MiSeq	Austrian Agency for Health and Food Safety, Vienna	PRJNA855947	SAMN29507199	4853	4608	122		Citrobacter	99.63	0.3
GCF_026191715.1	ASM2619171v1	Citrobacter portucalensis	NSK		NCBI Prokaryotic Genome Annotation Pipeline (PGAP)	5251196	Contig	44880	JALGBJ01	42062		Illumina MiSeq	Austrian Agency for Health and Food Safety, Vienna	PRJNA819244	SAMN26903004	5153	4909	120		Citrobacter	99.55	0.89
GCF_026552445.1	ASM2655244v1	Citrobacter portucalensis	Nsk 5		NCBI Prokaryotic Genome Annotation Pipeline (PGAP)	5134723	Contig	44895	JANBWN01	41416		Illumina MiSeq	Austrian Agency for Health and Food Safety, Vienna	PRJNA855947	SAMN29507014	5012	4778	103		Citrobacter	99.68	0.48
GCF_026552615.1	ASM2655261v1	Citrobacter portucalensis	Igbk 5		NCBI Prokaryotic Genome Annotation Pipeline (PGAP)	4941295	Contig	44895	JANDBH01	40936		Illumina MiSeq	Austrian Agency for Health and Food Safety, Vienna	PRJNA855947	SAMN29506622	4830	4568	130		Citrobacter	99.68	0.58
GCF_026552425.1	ASM2655242v1	Citrobacter portucalensis	Nsk 7		NCBI Prokaryotic Genome Annotation Pipeline (PGAP)	4842317	Contig	44895	JANBWL01	40821		Illumina MiSeq	Austrian Agency for Health and Food Safety, Vienna	PRJNA855947	SAMN29507230	4654	4455	81		Citrobacter	99.66	0.45
GCF_026552565.1	ASM2655256v1	Citrobacter portucalensis	Igbk 8		NCBI Prokaryotic Genome Annotation Pipeline (PGAP)	4793189	Contig	44895	JANBWR01	40313		Illumina MiSeq	Austrian Agency for Health and Food Safety, Vienna	PRJNA855947	SAMN29506828	4629	4417	72		Citrobacter	99.65	0.25
GCF_026552525.1	ASM2655252v1	Citrobacter portucalensis	Igbk 10		NCBI Prokaryotic Genome Annotation Pipeline (PGAP)	5191927	Contig	44895	JANBWP01	35644		Illumina MiSeq	Austrian Agency for Health and Food Safety, Vienna	PRJNA855947	SAMN29506956	5127	4844	157		Citrobacter	99.13	1.15
GCF_026552415.1	ASM2655241v1	Citrobacter portucalensis	Igbk 13		NCBI Prokaryotic Genome Annotation Pipeline (PGAP)	5161202	Contig	44895	JANBWK01	33860		Illumina MiSeq	Austrian Agency for Health and Food Safety, Vienna	PRJNA855947	SAMN29507269	5069	4809	137		Citrobacter	99.12	1.08
GCF_026552775.1	ASM2655277v1	Citrobacter portucalensis	Nsk 2		NCBI Prokaryotic Genome Annotation Pipeline (PGAP)	5163644	Contig	44895	JANBWY01	28901		Illumina MiSeq	Austrian Agency for Health and Food Safety, Vienna	PRJNA855947	SAMN29504718	5045	4803	115		Citrobacter	99.68	0.87
GCF_036881945.1	ASM3688194v1	Citrobacter portucalensis	CF1843		NCBI Prokaryotic Genome Annotation Pipeline (PGAP)	5069506	Contig	45348	JBAKBG01	12128		Illumina MiSeq	National Center of Infectious and Parasitic Diseases	PRJNA1077246	SAMN39962195	5369	4844	464		Citrobacter	93.99	1.42

## Sheet: Table S7
Table S7 The ARGs of MAG numbered DJY2_bin.15 (Citrobacter portucalensis)
ARO	ARG gene family	Drug class	Beta-lactamase	Carbapenems	Numbers
macB	ATP-binding cassette (ABC) antibiotic efflux pump	macrolide antibiotic	_	_	30
adeL	resistance-nodulation-cell division (RND) antibiotic efflux pump	fluoroquinolone antibiotic; tetracycline antibiotic	_	_	30
NmcR	NmcA beta-lactamase	carbapenem; cephalosporin; cephamycin; penam	√	√	19
RanA	ATP-binding cassette (ABC) antibiotic efflux pump	aminoglycoside antibiotic	_	_	17
TxR	ATP-binding cassette (ABC) antibiotic efflux pump	tetracycline antibiotic	_	_	15
evgS	major facilitator superfamily (MFS) antibiotic efflux pump; resistance-nodulation-cell division (RND) antibiotic efflux pump	macrolide antibiotic; fluoroquinolone antibiotic; penam; tetracycline antibiotic	_	√	10
Escherichia coli soxS with mutation conferring antibiotic resistance	ATP-binding cassette (ABC) antibiotic efflux pump; major facilitator superfamily (MFS) antibiotic efflux pump; resistance-nodulation-cell division (RND) antibiotic efflux pump; General Bacterial Porin with reduced permeability to beta-lactams	fluoroquinolone antibiotic; monobactam; carbapenem; cephalosporin; glycylcycline; cephamycin; penam; tetracycline antibiotic; rifamycin antibiotic; phenicol antibiotic; penem; disinfecting agents and antiseptics	_	√	10
tetA(58)	major facilitator superfamily (MFS) antibiotic efflux pump	tetracycline antibiotic	_	_	10
mtrA	resistance-nodulation-cell division (RND) antibiotic efflux pump	macrolide antibiotic; penam	_	√	9
evgA	major facilitator superfamily (MFS) antibiotic efflux pump; resistance-nodulation-cell division (RND) antibiotic efflux pump	macrolide antibiotic; fluoroquinolone antibiotic; penam; tetracycline antibiotic	_	√	9
Klebsiella pneumoniae OmpK37	General Bacterial Porin with reduced permeability to beta-lactams	monobactam; carbapenem; cephalosporin; cephamycin; penam; penem	_	√	9
Acinetobacter baumannii AbaF	major facilitator superfamily (MFS) antibiotic efflux pump	phosphonic acid antibiotic	_	_	9
Acinetobacter baumannii AbaQ	major facilitator superfamily (MFS) antibiotic efflux pump	fluoroquinolone antibiotic	_	_	8
msbA	ATP-binding cassette (ABC) antibiotic efflux pump	nitroimidazole antibiotic	_	_	8
bcrA	ATP-binding cassette (ABC) antibiotic efflux pump	peptide antibiotic	_	_	7
bcr-1	major facilitator superfamily (MFS) antibiotic efflux pump	bicyclomycin-like antibiotic	_	_	6
basS	pmr phosphoethanolamine transferase	peptide antibiotic	_	_	5
cmlv	chloramphenicol phosphotransferase	phenicol antibiotic	_	_	5
cpxA	resistance-nodulation-cell division (RND) antibiotic efflux pump	aminoglycoside antibiotic; aminocoumarin antibiotic	_	_	5
OmpA	General Bacterial Porin with reduced permeability to peptide antibiotics	peptide antibiotic	_	_	5
mdtN	major facilitator superfamily (MFS) antibiotic efflux pump	nucleoside antibiotic; disinfecting agents and antiseptics	_	_	5
emrB	major facilitator superfamily (MFS) antibiotic efflux pump	fluoroquinolone antibiotic	_	_	4
leuO	major facilitator superfamily (MFS) antibiotic efflux pump	nucleoside antibiotic; disinfecting agents and antiseptics	_	_	4
CRP	resistance-nodulation-cell division (RND) antibiotic efflux pump	macrolide antibiotic; fluoroquinolone antibiotic; penam	_	√	4
oleC	ATP-binding cassette (ABC) antibiotic efflux pump	macrolide antibiotic	_	_	4
vatB	streptogramin vat acetyltransferase	streptogramin antibiotic; streptogramin A antibiotic	_	_	3
baeS	resistance-nodulation-cell division (RND) antibiotic efflux pump	aminoglycoside antibiotic; aminocoumarin antibiotic	_	_	3
baeR	resistance-nodulation-cell division (RND) antibiotic efflux pump	aminoglycoside antibiotic; aminocoumarin antibiotic	_	_	3
almE	polymyxin resistance operon; alm glycyltransferase	peptide antibiotic	_	_	3
arlR	major facilitator superfamily (MFS) antibiotic efflux pump	fluoroquinolone antibiotic; disinfecting agents and antiseptics	_	_	3
arnA	pmr phosphoethanolamine transferase	peptide antibiotic	_	_	3
tet(35)	ATP-binding cassette (ABC) antibiotic efflux pump	tetracycline antibiotic	_	_	3
Streptomyces venezuelae rox	rifampin monooxygenase	rifamycin antibiotic	_	_	3
ParR	resistance-nodulation-cell division (RND) antibiotic efflux pump; Outer Membrane Porin (Opr)	macrolide antibiotic; fluoroquinolone antibiotic; monobactam; aminoglycoside antibiotic; carbapenem; cephalosporin; cephamycin; penam; tetracycline antibiotic; phenicol antibiotic; penem; disinfecting agents and antiseptics	_	√	3
kdpE	kdpDE	aminoglycoside antibiotic	_	_	3
mdtF	resistance-nodulation-cell division (RND) antibiotic efflux pump	macrolide antibiotic; fluoroquinolone antibiotic; penam	_	√	3
Pseudomonas aeruginosa CpxR	resistance-nodulation-cell division (RND) antibiotic efflux pump	macrolide antibiotic; fluoroquinolone antibiotic; monobactam; aminoglycoside antibiotic; carbapenem; cephalosporin; cephamycin; penam; tetracycline antibiotic; peptide antibiotic; aminocoumarin antibiotic; diaminopyrimidine antibiotic; sulfonamide antibiotic; phenicol antibiotic; penem	_	√	3
rosB	major facilitator superfamily (MFS) antibiotic efflux pump	peptide antibiotic	_	_	3
emrR	major facilitator superfamily (MFS) antibiotic efflux pump	fluoroquinolone antibiotic	_	_	3
MexT	resistance-nodulation-cell division (RND) antibiotic efflux pump	fluoroquinolone antibiotic; diaminopyrimidine antibiotic; phenicol antibiotic	_	_	3
H-NS	major facilitator superfamily (MFS) antibiotic efflux pump; resistance-nodulation-cell division (RND) antibiotic efflux pump	macrolide antibiotic; fluoroquinolone antibiotic; cephalosporin; cephamycin; penam; tetracycline antibiotic	_	√	3
cmx	major facilitator superfamily (MFS) antibiotic efflux pump	phenicol antibiotic	_	_	3
tsnR	non-erm 23S ribosomal RNA methyltransferase (A1067)	peptide antibiotic	_	_	2
ramA	resistance-nodulation-cell division (RND) antibiotic efflux pump; General Bacterial Porin with reduced permeability to beta-lactams	fluoroquinolone antibiotic; monobactam; carbapenem; cephalosporin; glycylcycline; cephamycin; penam; tetracycline antibiotic; rifamycin antibiotic; phenicol antibiotic; penem; disinfecting agents and antiseptics	_	√	2
CAR-1	CAR beta-lactamase	carbapenem	√	√	2
Rv1877	major facilitator superfamily (MFS) antibiotic efflux pump	fluoroquinolone antibiotic	_	_	2
SatA	streptothricin acetyltransferase (SAT)	nucleoside antibiotic	_	_	2
Escherichia coli AcrAB-TolC with AcrR mutation conferring resistance to ciprofloxacin, tetracycline, and ceftazidime	resistance-nodulation-cell division (RND) antibiotic efflux pump	fluoroquinolone antibiotic; cephalosporin; glycylcycline; penam; tetracycline antibiotic; rifamycin antibiotic; phenicol antibiotic; disinfecting agents and antiseptics	_	√	2
tetB(60)	ATP-binding cassette (ABC) antibiotic efflux pump	tetracycline antibiotic	_	_	2
ParS	resistance-nodulation-cell division (RND) antibiotic efflux pump; Outer Membrane Porin (Opr)	macrolide antibiotic; fluoroquinolone antibiotic; monobactam; aminoglycoside antibiotic; carbapenem; cephalosporin; cephamycin; penam; tetracycline antibiotic; phenicol antibiotic; penem; disinfecting agents and antiseptics	_	√	2
CrcB	multidrug and toxic compound extrusion (MATE) transporter	aminoglycoside antibiotic	_	_	2
vanR gene in vanM cluster	glycopeptide resistance gene cluster; vanR	glycopeptide antibiotic	_	_	2
Erm(34)	Erm 23S ribosomal RNA methyltransferase	macrolide antibiotic; lincosamide antibiotic; streptogramin antibiotic; streptogramin A antibiotic; streptogramin B antibiotic	_	_	2
novA	ATP-binding cassette (ABC) antibiotic efflux pump	aminocoumarin antibiotic	_	_	2
mdtE	resistance-nodulation-cell division (RND) antibiotic efflux pump	macrolide antibiotic; fluoroquinolone antibiotic; penam	_	√	2
putative nickel/cobalt transporter	metal transporters with antibiotic efflux	fluoroquinolone antibiotic; aminoglycoside antibiotic; isoniazid-like antibiotic	_	_	2
AAC(6')-Isa	AAC(6')	aminoglycoside antibiotic	_	_	2
norA	major facilitator superfamily (MFS) antibiotic efflux pump	fluoroquinolone antibiotic; disinfecting agents and antiseptics	_	_	2
golS	resistance-nodulation-cell division (RND) antibiotic efflux pump	monobactam; carbapenem; cephalosporin; cephamycin; penam; phenicol antibiotic; penem	_	√	2
vanT gene in vanG cluster	glycopeptide resistance gene cluster; vanT	glycopeptide antibiotic	_	_	2
efpA	major facilitator superfamily (MFS) antibiotic efflux pump	rifamycin antibiotic; isoniazid-like antibiotic	_	_	2
carA	Miscellaneous ABC-F subfamily ATP-binding cassette ribosomal protection proteins	macrolide antibiotic	_	_	2
TolC	ATP-binding cassette (ABC) antibiotic efflux pump; major facilitator superfamily (MFS) antibiotic efflux pump; resistance-nodulation-cell division (RND) antibiotic efflux pump	macrolide antibiotic; fluoroquinolone antibiotic; aminoglycoside antibiotic; carbapenem; cephalosporin; glycylcycline; cephamycin; penam; tetracycline antibiotic; peptide antibiotic; aminocoumarin antibiotic; rifamycin antibiotic; phenicol antibiotic; penem; disinfecting agents and antiseptics	_	√	2
Escherichia coli AcrAB-TolC with MarR mutations conferring resistance to ciprofloxacin and tetracycline	resistance-nodulation-cell division (RND) antibiotic efflux pump	fluoroquinolone antibiotic; cephalosporin; glycylcycline; penam; tetracycline antibiotic; rifamycin antibiotic; phenicol antibiotic; disinfecting agents and antiseptics	_	√	2
TaeA	ATP-binding cassette (ABC) antibiotic efflux pump	pleuromutilin antibiotic	_	_	2
vanH gene in vanO cluster	vanH; glycopeptide resistance gene cluster	glycopeptide antibiotic	_	_	2
vanT gene in vanC cluster	glycopeptide resistance gene cluster; vanT	glycopeptide antibiotic	_	_	2
optrA	Miscellaneous ABC-F subfamily ATP-binding cassette ribosomal protection proteins	oxazolidinone antibiotic; phenicol antibiotic	_	_	2
mdtG	major facilitator superfamily (MFS) antibiotic efflux pump	phosphonic acid antibiotic	_	_	2
Staphylococcus aureus fusA with mutation conferring resistance to fusidic acid	antibiotic resistant fusA	fusidane antibiotic	_	_	2
eptB	pmr phosphoethanolamine transferase	peptide antibiotic	_	_	2
Mycobacterium tuberculosis pncA mutations conferring resistance to pyrazinamide	Pyrazinamide resistant pncA	pyrazine antibiotic	_	_	2
Clostridioides difficile gyrB conferring resistance to fluoroquinolones	fluoroquinolone resistant gyrB	fluoroquinolone antibiotic	_	_	2
Helicobacter pylori pbp1 mutants conferring resistance to amoxicillin	Penicillin-binding protein mutations conferring resistance to beta-lactam antibiotics	cephalosporin; cephamycin; penam	_	√	2
MexS	resistance-nodulation-cell division (RND) antibiotic efflux pump	fluoroquinolone antibiotic; diaminopyrimidine antibiotic; phenicol antibiotic	_	_	2
vanR gene in vanF cluster	glycopeptide resistance gene cluster; vanR	glycopeptide antibiotic	_	_	1
mecA	methicillin resistant PBP2	penam	_	√	1
lsaC	lsa-type ABC-F protein	lincosamide antibiotic; streptogramin antibiotic; pleuromutilin antibiotic	_	_	1
vanA	glycopeptide resistance gene cluster; Van ligase	glycopeptide antibiotic	_	_	1
ugd	pmr phosphoethanolamine transferase	peptide antibiotic	_	_	1
Pseudomonas aeruginosa catB6	chloramphenicol acetyltransferase (CAT)	phenicol antibiotic	_	_	1
vatF	streptogramin vat acetyltransferase	streptogramin antibiotic; streptogramin A antibiotic	_	_	1
mdtA	resistance-nodulation-cell division (RND) antibiotic efflux pump	aminocoumarin antibiotic	_	_	1
mdtB	resistance-nodulation-cell division (RND) antibiotic efflux pump	aminocoumarin antibiotic	_	_	1
mdtC	resistance-nodulation-cell division (RND) antibiotic efflux pump	aminocoumarin antibiotic	_	_	1
mreA	major facilitator superfamily (MFS) antibiotic efflux pump	macrolide antibiotic	_	_	1
Staphylococcus aureus mupA conferring resistance to mupirocin	antibiotic-resistant isoleucyl-tRNA synthetase (ileS)	mupirocin-like antibiotic	_	_	1
mef(D)	major facilitator superfamily (MFS) antibiotic efflux pump	macrolide antibiotic	_	_	1
oqxB	resistance-nodulation-cell division (RND) antibiotic efflux pump	fluoroquinolone antibiotic; glycylcycline; tetracycline antibiotic; diaminopyrimidine antibiotic; nitrofuran antibiotic	_	_	1
MexV	resistance-nodulation-cell division (RND) antibiotic efflux pump	macrolide antibiotic; fluoroquinolone antibiotic; tetracycline antibiotic; phenicol antibiotic; disinfecting agents and antiseptics	_	_	1
OprM	resistance-nodulation-cell division (RND) antibiotic efflux pump	macrolide antibiotic; fluoroquinolone antibiotic; monobactam; aminoglycoside antibiotic; carbapenem; cephalosporin; cephamycin; penam; tetracycline antibiotic; peptide antibiotic; aminocoumarin antibiotic; diaminopyrimidine antibiotic; sulfonamide antibiotic; phenicol antibiotic; penem; disinfecting agents and antiseptics	_	√	1
vanR gene in vanI cluster	glycopeptide resistance gene cluster; vanR	glycopeptide antibiotic	_	_	1
bmr	major facilitator superfamily (MFS) antibiotic efflux pump	fluoroquinolone antibiotic; nucleoside antibiotic; phenicol antibiotic; disinfecting agents and antiseptics	_	_	1
Bifidobacterium bifidum ileS conferring resistance to mupirocin	antibiotic-resistant isoleucyl-tRNA synthetase (ileS)	mupirocin-like antibiotic	_	_	1
smeR	resistance-nodulation-cell division (RND) antibiotic efflux pump	aminoglycoside antibiotic; cephalosporin; cephamycin; penam	_	√	1
vanR gene in vanE cluster	glycopeptide resistance gene cluster; vanR	glycopeptide antibiotic	_	_	1
qacA	major facilitator superfamily (MFS) antibiotic efflux pump	fluoroquinolone antibiotic	_	_	1
MdtQ	Outer Membrane Porin (Opr)	monobactam; carbapenem; cephalosporin; cephamycin; penam; penem	_	√	1
macA	ATP-binding cassette (ABC) antibiotic efflux pump	macrolide antibiotic	_	_	1
YajC	resistance-nodulation-cell division (RND) antibiotic efflux pump	fluoroquinolone antibiotic; cephalosporin; glycylcycline; penam; tetracycline antibiotic; oxazolidinone antibiotic; glycopeptide antibiotic; rifamycin antibiotic; phenicol antibiotic; disinfecting agents and antiseptics	_	√	1
Escherichia coli acrA	resistance-nodulation-cell division (RND) antibiotic efflux pump	fluoroquinolone antibiotic; cephalosporin; glycylcycline; penam; tetracycline antibiotic; rifamycin antibiotic; phenicol antibiotic; disinfecting agents and antiseptics	_	√	1
acrB	resistance-nodulation-cell division (RND) antibiotic efflux pump	fluoroquinolone antibiotic; cephalosporin; glycylcycline; penam; tetracycline antibiotic; rifamycin antibiotic; phenicol antibiotic; disinfecting agents and antiseptics	_	√	1
tetA(60)	ATP-binding cassette (ABC) antibiotic efflux pump	tetracycline antibiotic	_	_	1
hp1181	major facilitator superfamily (MFS) antibiotic efflux pump	fluoroquinolone antibiotic; tetracycline antibiotic; nitroimidazole antibiotic	_	_	1
Escherichia coli soxR with mutation conferring antibiotic resistance	ATP-binding cassette (ABC) antibiotic efflux pump; major facilitator superfamily (MFS) antibiotic efflux pump; resistance-nodulation-cell division (RND) antibiotic efflux pump	fluoroquinolone antibiotic; cephalosporin; glycylcycline; penam; tetracycline antibiotic; rifamycin antibiotic; phenicol antibiotic; disinfecting agents and antiseptics	_	√	1
vanR gene in vanL cluster	glycopeptide resistance gene cluster; vanR	glycopeptide antibiotic	_	_	1
vanS gene in vanO cluster	vanS; glycopeptide resistance gene cluster	glycopeptide antibiotic	_	_	1
gadW	resistance-nodulation-cell division (RND) antibiotic efflux pump	macrolide antibiotic; fluoroquinolone antibiotic; penam	_	√	1
vanS gene in vanA cluster	vanS; glycopeptide resistance gene cluster	glycopeptide antibiotic	_	_	1
tetB(P)	tetracycline-resistant ribosomal protection protein	tetracycline antibiotic	_	_	1
dfrA3	trimethoprim resistant dihydrofolate reductase dfr	diaminopyrimidine antibiotic	_	_	1
LptD	ATP-binding cassette (ABC) antibiotic efflux pump	carbapenem; peptide antibiotic; aminocoumarin antibiotic; rifamycin antibiotic	_	√	1
Escherichia coli uhpA with mutation conferring resistance to fosfomycin	antibiotic-resistant UhpT	phosphonic acid antibiotic	_	_	1
vanR gene in vanC cluster	glycopeptide resistance gene cluster; vanR	glycopeptide antibiotic	_	_	1
tet(X6)	tetracycline inactivation enzyme	tetracycline antibiotic	_	_	1
acrD	resistance-nodulation-cell division (RND) antibiotic efflux pump	aminoglycoside antibiotic	_	_	1
sdiA	resistance-nodulation-cell division (RND) antibiotic efflux pump	fluoroquinolone antibiotic; cephalosporin; glycylcycline; penam; tetracycline antibiotic; rifamycin antibiotic; phenicol antibiotic; disinfecting agents and antiseptics	_	√	1
tet(B)	major facilitator superfamily (MFS) antibiotic efflux pump	tetracycline antibiotic	_	_	1
farA	major facilitator superfamily (MFS) antibiotic efflux pump	antibacterial free fatty acids	_	_	1
gadX	resistance-nodulation-cell division (RND) antibiotic efflux pump	macrolide antibiotic; fluoroquinolone antibiotic; penam	_	√	1
eptA	pmr phosphoethanolamine transferase	peptide antibiotic	_	_	1
patA	ATP-binding cassette (ABC) antibiotic efflux pump	fluoroquinolone antibiotic	_	_	1
rosA	major facilitator superfamily (MFS) antibiotic efflux pump	peptide antibiotic	_	_	1
Helicobacter pylori pbp2 mutants conferring resistance to amoxicillin	Penicillin-binding protein mutations conferring resistance to beta-lactam antibiotics	cephalosporin; cephamycin; penam	_	√	1
mepA	multidrug and toxic compound extrusion (MATE) transporter	glycylcycline; tetracycline antibiotic	_	_	1
Agrobacterium fabrum chloramphenicol acetyltransferase	chloramphenicol acetyltransferase (CAT)	phenicol antibiotic	_	_	1
cmlB	major facilitator superfamily (MFS) antibiotic efflux pump	phenicol antibiotic	_	_	1
vanS gene in vanM cluster	vanS; glycopeptide resistance gene cluster	glycopeptide antibiotic	_	_	1
vanR gene in vanP cluster	glycopeptide resistance gene cluster; vanR	glycopeptide antibiotic	_	_	1
Klebsiella pneumoniae KpnF	small multidrug resistance (SMR) antibiotic efflux pump	macrolide antibiotic; aminoglycoside antibiotic; cephalosporin; tetracycline antibiotic; peptide antibiotic; rifamycin antibiotic; disinfecting agents and antiseptics	_	_	1
Klebsiella pneumoniae KpnE	small multidrug resistance (SMR) antibiotic efflux pump	macrolide antibiotic; aminoglycoside antibiotic; cephalosporin; tetracycline antibiotic; peptide antibiotic; rifamycin antibiotic; disinfecting agents and antiseptics	_	_	1
iri	rifampin monooxygenase	rifamycin antibiotic	_	_	1
PSZ-1	PSZ beta-lactamase	cephalosporin; cephamycin; penam	√	√	1
qacB	major facilitator superfamily (MFS) antibiotic efflux pump	fluoroquinolone antibiotic	_	_	1
APH(6)-Ic	APH(6)	aminoglycoside antibiotic	_	_	1
FosC2	fosC phosphotransferase family	phosphonic acid antibiotic	_	_	1
hmrM	multidrug and toxic compound extrusion (MATE) transporter	fluoroquinolone antibiotic; disinfecting agents and antiseptics	_	_	1
emrK	major facilitator superfamily (MFS) antibiotic efflux pump	tetracycline antibiotic	_	_	1
D-Ala-D-Ala ligase	Van ligase	glycopeptide antibiotic	_	_	1
Haemophilus influenzae PBP3 conferring resistance to beta-lactam antibiotics	Penicillin-binding protein mutations conferring resistance to beta-lactam antibiotics	cephalosporin; cephamycin; penam	_	√	1
MdtK	multidrug and toxic compound extrusion (MATE) transporter	fluoroquinolone antibiotic	_	_	1
Streptomyces rimosus otr(A)	tetracycline-resistant ribosomal protection protein	tetracycline antibiotic	_	_	1
YojI	ATP-binding cassette (ABC) antibiotic efflux pump	peptide antibiotic	_	_	1
PEDO-1	subclass B3 PEDO beta-lactamase	carbapenem	√	√	1
CSA-1	CSA beta-lactamase	cephalosporin	√	_	1
vanR gene in vanG cluster	glycopeptide resistance gene cluster; vanR	glycopeptide antibiotic	_	_	1
MexR	resistance-nodulation-cell division (RND) antibiotic efflux pump	macrolide antibiotic; fluoroquinolone antibiotic; monobactam; carbapenem; cephalosporin; cephamycin; penam; tetracycline antibiotic; peptide antibiotic; aminocoumarin antibiotic; diaminopyrimidine antibiotic; sulfonamide antibiotic; phenicol antibiotic; penem	_	√	1
tet(S)	tetracycline-resistant ribosomal protection protein	tetracycline antibiotic	_	_	1
otr(B)	major facilitator superfamily (MFS) antibiotic efflux pump	tetracycline antibiotic	_	_	1
LlmA 23S ribosomal RNA methyltransferase	Llm 23S ribosomal RNA methyltransferase	lincosamide antibiotic	_	_	1
Pseudomonas aeruginosa ampR with mutation conferring resistance to aztreonam	PDC beta-lactamase; ampC-type beta-lactamase	monobactam; carbapenem; cephalosporin; penam	√	√	1
clbB	Cfr 23S ribosomal RNA methyltransferase	lincosamide antibiotic; streptogramin antibiotic; streptogramin A antibiotic; oxazolidinone antibiotic; phenicol antibiotic; pleuromutilin antibiotic	_	_	1
AcrF	resistance-nodulation-cell division (RND) antibiotic efflux pump	fluoroquinolone antibiotic; cephalosporin; cephamycin; penam	_	√	1
AcrE	resistance-nodulation-cell division (RND) antibiotic efflux pump	fluoroquinolone antibiotic; cephalosporin; cephamycin; penam	_	√	1
AcrS	resistance-nodulation-cell division (RND) antibiotic efflux pump	fluoroquinolone antibiotic; cephalosporin; glycylcycline; cephamycin; penam; tetracycline antibiotic; rifamycin antibiotic; phenicol antibiotic; disinfecting agents and antiseptics	_	√	1
marA	resistance-nodulation-cell division (RND) antibiotic efflux pump; General Bacterial Porin with reduced permeability to beta-lactams	fluoroquinolone antibiotic; monobactam; carbapenem; cephalosporin; glycylcycline; cephamycin; penam; tetracycline antibiotic; rifamycin antibiotic; phenicol antibiotic; penem; disinfecting agents and antiseptics	_	√	1
FosA	fosfomycin thiol transferase	phosphonic acid antibiotic	_	_	1
adeR	resistance-nodulation-cell division (RND) antibiotic efflux pump	glycylcycline; tetracycline antibiotic	_	_	1
adeS	resistance-nodulation-cell division (RND) antibiotic efflux pump	glycylcycline; tetracycline antibiotic	_	_	1
blt	major facilitator superfamily (MFS) antibiotic efflux pump	fluoroquinolone antibiotic; disinfecting agents and antiseptics	_	_	1
PmrF	pmr phosphoethanolamine transferase	peptide antibiotic	_	_	1
ArnT	pmr phosphoethanolamine transferase	peptide antibiotic	_	_	1
PNGM-1	PNGM beta-lactamase	carbapenem; cephalosporin; penam	√	√	1
QepA4	major facilitator superfamily (MFS) antibiotic efflux pump	fluoroquinolone antibiotic	_	_	1
Neisseria gonorrhoeae PBP2 conferring resistance to beta-lactam antibiotics	Penicillin-binding protein mutations conferring resistance to beta-lactam antibiotics	cephalosporin; cephamycin; penam	_	√	1
chrB	non-erm 23S ribosomal RNA methyltransferase (G748)	macrolide antibiotic; lincosamide antibiotic	_	_	1
vanH gene in vanB cluster	vanH; glycopeptide resistance gene cluster	glycopeptide antibiotic	_	_	1
Nocardia farcinica rox	rifampin monooxygenase	rifamycin antibiotic	_	_	1
vanB	glycopeptide resistance gene cluster; Van ligase	glycopeptide antibiotic	_	_	1
AAC(6')-Il	AAC(6')	aminoglycoside antibiotic	_	_	1
lfrA	major facilitator superfamily (MFS) antibiotic efflux pump	fluoroquinolone antibiotic	_	_	1
Klebsiella pneumoniae KpnH	major facilitator superfamily (MFS) antibiotic efflux pump	macrolide antibiotic; fluoroquinolone antibiotic; aminoglycoside antibiotic; carbapenem; cephalosporin; penam; peptide antibiotic; penem	_	√	1
vanE	glycopeptide resistance gene cluster; Van ligase	glycopeptide antibiotic	_	_	1
oqxA	resistance-nodulation-cell division (RND) antibiotic efflux pump	fluoroquinolone antibiotic; glycylcycline; tetracycline antibiotic; diaminopyrimidine antibiotic; nitrofuran antibiotic	_	_	1
tet(X)	tetracycline inactivation enzyme	glycylcycline; tetracycline antibiotic	_	_	1
RanB	ATP-binding cassette (ABC) antibiotic efflux pump	aminoglycoside antibiotic	_	_	1
Staphylococcus aureus murA with mutation conferring resistance to fosfomycin	antibiotic-resistant murA transferase	phosphonic acid antibiotic	_	_	1
sul4	sulfonamide resistant sul	sulfonamide antibiotic	_	_	1
Escherichia coli EF-Tu mutants conferring resistance to Enacyloxin IIa	elfamycin resistant EF-Tu	elfamycin antibiotic	_	_	1
rsmA	resistance-nodulation-cell division (RND) antibiotic efflux pump	fluoroquinolone antibiotic; diaminopyrimidine antibiotic; phenicol antibiotic	_	_	1
vanG	glycopeptide resistance gene cluster; Van ligase	glycopeptide antibiotic	_	_	1
smeS	resistance-nodulation-cell division (RND) antibiotic efflux pump	aminoglycoside antibiotic; cephalosporin; cephamycin; penam	_	√	1
rphB	rifampin phosphotransferase	rifamycin antibiotic	_	_	1
lmrC	Miscellaneous ABC-F subfamily ATP-binding cassette ribosomal protection proteins	lincosamide antibiotic	_	_	1
vanR gene in vanB cluster	glycopeptide resistance gene cluster; vanR	glycopeptide antibiotic	_	_	1
bacA	undecaprenyl pyrophosphate related proteins	peptide antibiotic	_	_	1
QnrB56	quinolone resistance protein (qnr)	fluoroquinolone antibiotic	_	_	1
mdtM	major facilitator superfamily (MFS) antibiotic efflux pump	fluoroquinolone antibiotic; lincosamide antibiotic; nucleoside antibiotic; phenicol antibiotic; disinfecting agents and antiseptics	_	_	1
emeA	multidrug and toxic compound extrusion (MATE) transporter	disinfecting agents and antiseptics	_	_	1
kdpD	kdpDE	aminoglycoside antibiotic	_	_	1
salD	sal-type ABC-F protein	lincosamide antibiotic; streptogramin antibiotic; streptogramin A antibiotic; pleuromutilin antibiotic	_	_	1
Brucella suis mprF	defensin resistant mprF	peptide antibiotic	_	_	1
aadA25	ANT(3'')	aminoglycoside antibiotic	_	_	1
Escherichia coli mdfA	major facilitator superfamily (MFS) antibiotic efflux pump	tetracycline antibiotic; disinfecting agents and antiseptics	_	_	1
CMY-104	CMY beta-lactamase	cephamycin	√	_	1
Pseudomonas aeruginosa emrE	small multidrug resistance (SMR) antibiotic efflux pump	aminoglycoside antibiotic	_	_	1
sta	streptothricin acetyltransferase (SAT)	nucleoside antibiotic	_	_	1
efrA	ATP-binding cassette (ABC) antibiotic efflux pump	macrolide antibiotic; fluoroquinolone antibiotic; rifamycin antibiotic	_	_	1
farB	major facilitator superfamily (MFS) antibiotic efflux pump	antibacterial free fatty acids	_	_	1
Staphylococcus aureus mupB conferring resistance to mupirocin	antibiotic-resistant isoleucyl-tRNA synthetase (ileS)	mupirocin-like antibiotic	_	_	1
vanH gene in vanA cluster	vanH; glycopeptide resistance gene cluster	glycopeptide antibiotic	_	_	1
Escherichia coli EF-Tu mutants conferring resistance to Pulvomycin	elfamycin resistant EF-Tu	elfamycin antibiotic	_	_	1
QepA1	major facilitator superfamily (MFS) antibiotic efflux pump	fluoroquinolone antibiotic	_	_	1
vanX gene in vanM cluster	vanX; glycopeptide resistance gene cluster	glycopeptide antibiotic	_	_	1
vmlR	Miscellaneous ABC-F subfamily ATP-binding cassette ribosomal protection proteins	lincosamide antibiotic; streptogramin antibiotic; streptogramin A antibiotic; streptogramin B antibiotic; nucleoside antibiotic; pleuromutilin antibiotic	_	_	1
Acinetobacter baumannii AmvA	major facilitator superfamily (MFS) antibiotic efflux pump	macrolide antibiotic; disinfecting agents and antiseptics	_	_	1
MexL	resistance-nodulation-cell division (RND) antibiotic efflux pump	macrolide antibiotic; tetracycline antibiotic; disinfecting agents and antiseptics	_	_	1
Vibrio cholerae varG	Subclass B1 Vibrio cholerae varG beta-lactamase	carbapenem	√	√	1
vanH gene in vanF cluster	vanH; glycopeptide resistance gene cluster	glycopeptide antibiotic	_	_	1
mdtH	major facilitator superfamily (MFS) antibiotic efflux pump	fluoroquinolone antibiotic	_	_	1
pmrA	major facilitator superfamily (MFS) antibiotic efflux pump	fluoroquinolone antibiotic	_	_	1
tet(33)	major facilitator superfamily (MFS) antibiotic efflux pump	tetracycline antibiotic	_	_	1
tetB(46)	ATP-binding cassette (ABC) antibiotic efflux pump	tetracycline antibiotic	_	_	1
emrA	major facilitator superfamily (MFS) antibiotic efflux pump	fluoroquinolone antibiotic	_	_	1
nalC	resistance-nodulation-cell division (RND) antibiotic efflux pump	macrolide antibiotic; fluoroquinolone antibiotic; monobactam; carbapenem; cephalosporin; cephamycin; penam; tetracycline antibiotic; peptide antibiotic; aminocoumarin antibiotic; diaminopyrimidine antibiotic; sulfonamide antibiotic; phenicol antibiotic; penem	_	√	1
Mycobacterium tuberculosis thyA with mutation conferring resistance to para-aminosalicylic acid	aminosalicylate resistant thymidylate synthase	salicylic acid antibiotic	_	_	1
Helicobacter pylori frxA mutation conferring resistance to metronidazole	Antibiotic resistant Helicobacter pylori nitroreductase	nitroimidazole antibiotic	_	_	1
Mycobacterium tuberculosis rpsA mutations conferring resistance to pyrazinamide	pyrazinamide resistant rpsA	pyrazine antibiotic	_	_	1
Escherichia coli fabI mutations conferring resistance to isoniazid and triclosan	antibiotic resistant fabI	disinfecting agents and antiseptics; isoniazid-like antibiotic	_	_	1
Staphylococcus aureus GlpT with mutation conferring resistance to fosfomycin	antibiotic-resistant GlpT	phosphonic acid antibiotic	_	_	1
Staphylococcus aureus fusE with mutation conferring resistance to fusidic acid	antibiotic resistant fusE	fusidane antibiotic	_	_	1
Enterococcus faecalis cls with mutation conferring resistance to daptomycin	daptomycin resistant cls	peptide antibiotic	_	_	1
Clostridioides difficile gyrA conferring resistance to fluoroquinolones	fluoroquinolone resistant gyrA	fluoroquinolone antibiotic	_	_	1
Escherichia coli GlpT with mutation conferring resistance to fosfomycin	antibiotic-resistant GlpT	phosphonic acid antibiotic	_	_	1
Mycobacterium tuberculosis gidB mutation conferring resistance to streptomycin	antibiotic resistant gidB	aminoglycoside antibiotic	_	_	1
Escherichia coli UhpT with mutation conferring resistance to fosfomycin	antibiotic-resistant UhpT	phosphonic acid antibiotic	_	_	1
Mycobacterium tuberculosis katG mutations conferring resistance to isoniazid	isoniazid resistant katG	isoniazid-like antibiotic	_	_	1
Neisseria gonorrhoeae pilQ gene conferring resistance to beta-lactam	Penicillin-binding protein mutations conferring resistance to beta-lactam antibiotics	cephalosporin; cephamycin; penam	_	√	1
Mycobacterium tuberculosis ndh with mutation conferring resistance to isoniazid	antibiotic resistant ndh	isoniazid-like antibiotic	_	_	1

## Sheet: Table S8
Table S8 The ARGs associated with beta-lactam antibiotics of 13 MAGs belonged to Enterobacteriaceae
Names	JA3_bin.70	JA3_bin.48	DH3_bin.22	DH2_bin.23	DH1_bin.58	DH1_bin.48	DJY3_bin.1	DJY2_bin.23	DJY2_bin.15	DJY2_bin.12	ML2_bin.15	ML3_bin.27	DJY1_bin.25	Total ARGs	Beta-lactamase
NmcR	19	7	18	16	8	17	10	8	19	13	8	9	8	160	√
evgS	11	6	11	12	7	8	5	7	10	9	5	5	8	104	_
Escherichia coli soxS with mutation conferring antibiotic resistance	9	1	10	8	1	8	4	1	10	6	7	7	7	79	_
evgA	9	5	9	8	4	8	6	3	9	5	4	3	6	79	_
Klebsiella pneumoniae OmpK37	6	3	7	6	4	4	2	4	9	5	5	5	4	64	_
mtrA	5	1	5	6	1	6	2	2	9	3	2	3	3	48	_
CRP	4	3	4	2	2	3	3	3	4	3	3	3	1	38	_
H-NS	2	3	2	3	3	2	1	3	3	1	1	2	1	27	_
Escherichia coli AcrAB-TolC with AcrR mutation conferring resistance to ciprofloxacin, tetracycline, and ceftazidime	2	3	2	2	3	2	4	3	2	1	1	1	0	26	_
golS	2	3	1	2	3	1	2	3	2	2	1	2	1	25	_
ramA	1	0	1	2	0	1	2	0	2	5	5	6	0	25	_
ParR	3	1	3	2	1	2	1	1	3	2	2	2	1	24	_
Helicobacter pylori pbp1 mutants conferring resistance to amoxicillin	2	1	2	1	1	2	3	1	2	2	2	2	2	23	_
Pseudomonas aeruginosa CpxR	3	2	3	3	1	2	2	1	3	2	1	0	0	23	_
gadX	3	0	3	3	0	3	0	1	1	1	1	1	3	20	_
Pseudomonas aeruginosa ampR with mutation conferring resistance to aztreonam	1	1	1	2	1	1	1	1	1	3	3	3	0	19	√
TolC	2	0	2	2	1	2	1	1	2	1	1	0	2	17	_
Haemophilus influenzae PBP3 conferring resistance to beta-lactam antibiotics	1	1	1	1	1	1	1	1	1	2	2	2	1	16	_
gadW	1	1	2	2	1	0	0	1	1	2	2	2	0	15	_
Klebsiella pneumoniae KpnH	1	1	1	0	1	1	2	1	1	2	2	1	0	14	_
ParS	2	0	2	0	0	2	0	0	2	2	1	1	2	14	_
Helicobacter pylori pbp2 mutants conferring resistance to amoxicillin	1	1	1	1	1	1	1	1	1	1	1	1	1	13	_
Klebsiella pneumoniae KpnE	1	1	1	0	1	1	2	1	1	1	1	1	1	13	_
sdiA	1	0	1	1	0	1	0	0	1	3	2	2	1	13	_
YajC	1	1	1	1	1	1	1	1	1	1	1	1	1	13	_
Klebsiella pneumoniae KpnF	1	1	1	0	1	1	1	1	1	1	1	1	1	12	_
LptD	1	1	1	1	1	1	1	1	1	1	1	1	0	12	_
marA	1	0	1	1	1	1	1	0	1	2	1	2	0	12	_
smeS	1	2	1	1	2	1	0	2	1	0	0	0	1	12	_
smeR	2	0	2	2	0	1	0	0	1	1	1	1	0	11	_
CAR-1	2	0	2	1	0	2	0	0	2	0	0	0	2	11	√
Escherichia coli AcrAB-TolC with MarR mutations conferring resistance to ciprofloxacin and tetracycline	1	0	1	0	0	1	0	0	2	3	0	3	0	11	_
acrB	1	0	1	1	0	1	1	0	1	1	1	1	1	10	_
nalC	1	1	1	1	1	1	1	1	1	1	0	0	0	10	_
Escherichia coli acrA	1	0	1	1	2	1	1	2	1	0	0	0	0	10	_
mdtF	1	0	1	2	0	1	0	0	3	0	0	0	1	9	_
OprM	1	1	1	1	1	1	0	1	1	0	0	0	1	9	_
AcrE	1	0	1	1	0	0	0	0	1	1	1	1	1	8	_
adeN	0	1	0	0	1	0	3	1	0	0	1	1	0	8	_
MdtQ	1	0	1	1	0	1	0	0	1	1	1	1	0	8	_
AcrF	1	0	1	1	0	0	0	0	1	1	1	1	0	7	_
mdtE	1	0	1	2	0	1	0	0	2	0	0	0	0	7	_
Escherichia coli soxR with mutation conferring antibiotic resistance	1	0	1	1	0	1	0	0	1	0	0	0	1	6	_
mecA	1	0	1	1	0	1	0	0	1	0	0	0	1	6	_
Neisseria gonorrhoeae PBP2 conferring resistance to beta-lactam antibiotics	1	0	1	1	0	1	0	0	1	0	0	0	1	6	_
Neisseria gonorrhoeae pilQ gene conferring resistance to beta-lactam	1	0	1	1	0	1	0	0	1	0	0	0	1	6	_
Vibrio cholerae varG	1	0	1	0	0	2	0	0	1	0	0	0	1	6	√
PSZ-1	1	0	1	1	0	1	1	0	1	0	0	0	0	6	√
MexR	1	0	1	1	0	1	1	0	1	0	0	0	0	6	_
Klebsiella pneumoniae KpnG	0	1	0	0	1	0	0	1	0	1	0	1	0	5	_
AcrS	1	0	1	1	0	0	0	0	1	0	0	0	1	5	_
PNGM-1	1	0	1	1	0	1	0	0	1	0	0	0	0	5	√
Enterobacter cloacae acrA	0	0	0	0	0	0	0	0	0	1	1	1	1	4	_
CSA-1	1	0	1	0	0	1	0	0	1	0	0	0	0	4	√
ACC-3	0	0	0	0	0	0	0	0	0	1	1	1	0	3	√
ALI-1	0	0	0	0	0	0	0	0	0	1	1	1	0	3	√
Klebsiella aerogenes Omp36	0	0	0	0	0	0	0	0	0	1	1	1	0	3	_
Klebsiella pneumoniae acrR with mutation conferring multidrug antibiotic resistance	0	0	0	0	0	0	0	0	0	1	1	1	0	3	_
MexZ	0	0	0	0	0	0	1	0	0	1	1	0	0	3	_
mgrA	0	0	0	0	0	0	0	0	0	1	1	1	0	3	_
MYX-1	0	0	0	0	0	0	0	0	0	1	1	1	0	3	√
nalD	0	0	0	0	0	1	1	0	0	0	1	0	0	3	_
Streptococcus pneumoniae PBP2x conferring resistance to amoxicillin	0	0	0	0	0	0	0	0	0	1	1	1	0	3	_
LRA-19	0	0	0	0	0	0	1	0	0	0	0	1	1	3	√
CARB-9	0	1	0	0	1	0	0	1	0	0	0	0	0	3	√
adeI	0	1	0	0	1	0	0	1	0	0	0	0	0	3	_
MexC	0	1	0	0	1	0	0	1	0	0	0	0	0	3	_
cmeB	1	1	0	0	0	1	0	0	0	0	0	0	0	3	_
CMY-124	1	0	1	0	0	1	0	0	0	0	0	0	0	3	√
PEDO-2	1	0	1	1	0	0	0	0	0	0	0	0	0	3	√
ACT-79	0	0	0	0	0	0	0	0	0	0	1	1	0	2	√
SRT-2	0	0	0	0	0	0	0	0	0	0	1	1	0	2	√
EVM-1	0	0	0	0	0	0	0	0	0	1	0	1	0	2	√
mecC	0	0	0	0	0	0	0	0	0	1	0	1	0	2	_
OpmB	0	0	0	0	0	0	0	0	0	1	0	1	0	2	_
GOB-46	0	0	0	0	1	0	0	1	0	0	0	0	0	2	√
Pseudomonas aeruginosa soxR	0	0	0	0	0	0	2	0	0	0	0	0	0	2	_
ELM-1	0	1	0	0	0	0	1	0	0	0	0	0	0	2	√
ACT-51	0	0	0	0	0	0	0	0	0	1	0	0	0	1	√
MOX-2	0	0	0	0	0	0	0	0	0	1	0	0	0	1	√
PEDO-1	0	0	0	0	0	0	0	0	1	0	0	0	0	1	√
CMY-104	0	0	0	0	0	0	0	0	1	0	0	0	0	1	√
PDC-224	0	0	0	0	0	0	1	0	0	0	0	0	0	1	√
MSI-1	0	0	0	0	0	0	1	0	0	0	0	0	0	1	√
DHA-21	0	0	0	0	0	0	1	0	0	0	0	0	0	1	√
Corynebacterium striatum tetA	0	0	0	0	0	0	1	0	0	0	0	0	0	1	_
CMY-169	0	0	0	0	0	0	1	0	0	0	0	0	0	1	√
Salmonella serovars soxS with mutation conferring antibiotic resistance	0	0	0	0	0	0	1	0	0	0	0	0	0	1	_
mdsA	0	0	0	0	0	0	1	0	0	0	0	0	0	1	_
IreK	0	0	0	0	0	1	0	0	0	0	0	0	0	1	_
CMY-70	0	0	0	1	0	0	0	0	0	0	0	0	0	1	√
ALG11-1	0	0	0	1	0	0	0	0	0	0	0	0	0	1	√
ACC-1b	0	0	0	1	0	0	0	0	0	0	0	0	0	1	√
